# Supplementary material for: J-aggregates of meso-[2.2]paracyclophanyl-BODIPY dye for NIR-II imaging
Source: Nat Commun. 2021 Apr 22;12:2376. doi: 10.1038/s41467-021-22686-z (PMC8062432; doi:10.1038/s41467-021-22686-z)
Supplement: Supplementary file 4 — Source Data [file 41467_2021_22686_MOESM4_ESM.xlsx]

## Sheet: Fig. 1b
	Fig. 1 b
	nm	Nor S	nm	Nor J1	nm	Nor J2
	700	510963	700	457132	890	536281
	701	513076	701	457098	892	562431
	702	515684	702	457085	894	589461
	703	518786	703	457093	896	617675
	704	522383	704	457123	898	645383
	705	526473	705	457173	900	674107
	706	531057	706	457245	902	704596
	707	536136	707	457338	904	734906
	708	541709	708	457452	906	766649
	709	547775	709	457587	908	800371
	710	554336	710	457743	910	833700
	711	561391	711	457920	912	866799
	712	568940	712	458118	914	899250
	713	576216	713	458338	916	930748
	714	584921	714	458578	918	963260
	715	593482	715	458840	920	996915
	716	601418	716	459123	922	1.03137e+06
	717	610981	717	459427	924	1.06599e+06
	718	622059	718	459680	926	1.10101e+06
	719	633861	719	460085	928	1.13637e+06
	720	646743	720	460734	930	1.17216e+06
	721	660108	721	460840	932	1.20732e+06
	722	671893	722	461137	934	1.24329e+06
	723	684790	723	461464	936	1.27836e+06
	724	699255	724	462060	938	1.31384e+06
	725	715234	725	462554	940	1.34968e+06
	726	731607	726	463293	942	1.38596e+06
	727	747065	727	463582	944	1.42297e+06
	728	764622	728	464011	946	1.4605e+06
	729	783427	729	464671	948	1.49905e+06
	730	803520	730	465307	950	1.53865e+06
	731	825360	731	465977	952	1.5779e+06
	732	846221	732	466582	954	1.61748e+06
	733	869411	733	467311	956	1.65724e+06
	734	895027	734	468172	958	1.69614e+06
	735	922049	735	468980	960	1.73475e+06
	736	948805	736	469932	962	1.77281e+06
	737	977555	737	471039	964	1.8107e+06
	738	1.0082e+06	738	471992	966	1.84809e+06
	739	1.03829e+06	739	473088	968	1.88479e+06
	740	1.07112e+06	740	474157	970	1.92087e+06
	741	1.10601e+06	741	475467	972	1.95599e+06
	742	1.14163e+06	742	476817	974	1.98969e+06
	743	1.1781e+06	743	478292	976	2.02231e+06
	744	1.21444e+06	744	479610	978	2.05393e+06
	745	1.25193e+06	745	481398	980	2.08422e+06
	746	1.28925e+06	746	483125	982	2.11312e+06
	747	1.32839e+06	747	484742	984	2.14038e+06
	748	1.36851e+06	748	486278	986	2.16635e+06
	749	1.40925e+06	749	487575	988	2.19058e+06
	750	1.44869e+06	750	489026	990	2.21298e+06
	751	1.48631e+06	751	490997	992	2.23372e+06
	752	1.5255e+06	752	492715	994	2.2527e+06
	753	1.564e+06	753	494838	996	2.26961e+06
	754	1.60282e+06	754	496970	998	2.2844e+06
	755	1.63977e+06	755	499169	1000	2.29644e+06
	756	1.67634e+06	756	501636	1002	2.30582e+06
	757	1.71213e+06	757	504059	1004	2.31239e+06
	758	1.74459e+06	758	506608	1006	2.31602e+06
	759	1.77665e+06	759	509207	1008	2.31695e+06
	760	1.80852e+06	760	511905	1010	2.31507e+06
	761	1.84053e+06	761	514326	1012	2.31063e+06
	762	1.8731e+06	762	516910	1014	2.3032e+06
	763	1.903e+06	763	519364	1016	2.29328e+06
	764	1.93305e+06	764	521651	1018	2.28066e+06
	765	1.96321e+06	765	523875	1020	2.26518e+06
	766	1.9908e+06	766	525962	1022	2.2473e+06
	767	2.01709e+06	767	528075	1024	2.22731e+06
	768	2.04057e+06	768	530129	1026	2.20507e+06
	769	2.06523e+06	769	532047	1028	2.18045e+06
	770	2.08822e+06	770	534060	1030	2.1536e+06
	771	2.11057e+06	771	535917	1032	2.12506e+06
	772	2.1329e+06	772	537584	1034	2.09458e+06
	773	2.15303e+06	773	539498	1036	2.06232e+06
	774	2.17046e+06	774	541192	1038	2.02856e+06
	775	2.1867e+06	775	542695	1040	1.99319e+06
	776	2.20264e+06	776	544077	1042	1.95656e+06
	777	2.21516e+06	777	545351	1044	1.91841e+06
	778	2.22899e+06	778	546489	1046	1.87886e+06
	779	2.23899e+06	779	547794	1048	1.83806e+06
	780	2.24821e+06	780	548752	1050	1.79621e+06
	781	2.25285e+06	781	549465	1052	1.75371e+06
	782	2.25746e+06	782	550196	1054	1.71075e+06
	783	2.26469e+06	783	551065	1056	1.66788e+06
	784	2.27307e+06	784	552185	1058	1.62532e+06
	785	2.28177e+06	785	553470	1060	1.58312e+06
	786	2.29029e+06	786	554633	1062	1.54129e+06
	787	2.29695e+06	787	556166	1064	1.50014e+06
	788	2.3035e+06	788	557824	1066	1.45955e+06
	789	2.3095e+06	789	559600	1068	1.42016e+06
	790	2.31207e+06	790	561103	1070	1.38191e+06
	791	2.31408e+06	791	562881	1072	1.34484e+06
	792	2.31473e+06	792	564460	1074	1.30912e+06
	793	2.31651e+06	793	566139	1076	1.27461e+06
	794	2.31723e+06	794	567995	1078	1.24163e+06
	795	2.31714e+06	795	569977	1080	1.21023e+06
	796	2.3164e+06	796	572179	1082	1.18016e+06
	797	2.31409e+06	797	574769	1084	1.15141e+06
	798	2.31295e+06	798	577655	1086	1.12371e+06
	799	2.31213e+06	799	581099	1088	1.09713e+06
	800	2.30878e+06	800	585107	1090	1.07162e+06
	801	2.30261e+06	801	589614	1092	1.04689e+06
	802	2.29778e+06	802	594487	1094	1.02292e+06
	803	2.28988e+06	803	599740	1096	999856
	804	2.28219e+06	804	605257	1098	977730
	805	2.2721e+06	805	611000	1100	956587
	806	2.26383e+06	806	616802	1102	936354
	807	2.25571e+06	807	622750	1104	917134
	808	2.24855e+06	808	628736	1106	898662
	809	2.24071e+06	809	634650	1108	880911
	810	2.2312e+06	810	639972	1110	863774
	811	2.21949e+06	811	645672	1112	847348
	812	2.20718e+06	812	650973	1114	831648
	813	2.19385e+06	813	656156	1116	816939
	814	2.17795e+06	814	661083	1118	802785
	815	2.16453e+06	815	665521	1120	789554
	816	2.15032e+06	816	669862	1122	777173
	817	2.13498e+06	817	674306	1124	765355
	818	2.11864e+06	818	678209	1126	754285
	819	2.10296e+06	819	681797	1128	743768
	820	2.08646e+06	820	685268	1130	733630
	821	2.07168e+06	821	688285	1132	723769
	822	2.05657e+06	822	691415	1134	714103
	823	2.04116e+06	823	694363	1136	704799
	824	2.02474e+06	824	696629	1138	695568
	825	2.0085e+06	825	698771	1140	686480
	826	1.99346e+06	826	700757	1142	677459
	827	1.9794e+06	827	702871	1144	668508
	828	1.96534e+06	828	705104	1146	659593
	829	1.95042e+06	829	707543	1148	650768
	830	1.93662e+06	830	710534	1150	642049
	831	1.92149e+06	831	713721	1152	633510
	832	1.90624e+06	832	717150	1154	625040
	833	1.89039e+06	833	721618	1156	616717
	834	1.87409e+06	834	726535	1158	608550
	835	1.85791e+06	835	731688	1160	600680
	836	1.84154e+06	836	737209	1162	593230
	837	1.82492e+06	837	743189	1164	586262
	838	1.80853e+06	838	749369	1166	579596
	839	1.79471e+06	839	756151	1168	573539
	840	1.77758e+06	840	764137	1170	567894
	841	1.75724e+06	841	772230	1172	562360
	842	1.73763e+06	842	780983	1174	557133
	843	1.71931e+06	843	790431	1176	552025
	844	1.70009e+06	844	800632	1178	546901
	845	1.6811e+06	845	811746	1180	541979
	846	1.66074e+06	846	823478	1182	537335
	847	1.64202e+06	847	836642	1184	532704
	848	1.62253e+06	848	850203	1186	527942
	849	1.60285e+06	849	864841	1188	523180
	850	1.58307e+06	850	880612	1190	518299
	851	1.56465e+06	851	897313	1192	513283
	852	1.54536e+06	852	914533	1194	508310
	853	1.52623e+06	853	932944	1196	503527
	854	1.50717e+06	854	952997	1198	498895
	855	1.48694e+06	855	973762	1200	494364
	856	1.46715e+06	856	995888	1202	490004
	857	1.44855e+06	857	1.01858e+06	1204	485970
	858	1.43055e+06	858	1.04259e+06	1206	482212
	859	1.41297e+06	859	1.06757e+06	1208	478461
	860	1.39539e+06	860	1.09384e+06	1210	474918
	861	1.37868e+06	861	1.122e+06	1212	471553
	862	1.36199e+06	862	1.15147e+06	1214	468426
	863	1.34508e+06	863	1.18198e+06	1216	465446
	864	1.32736e+06	864	1.21407e+06	1218	462434
	865	1.30983e+06	865	1.24726e+06	1220	459222
	866	1.29476e+06	866	1.28119e+06	1222	455967
	867	1.27955e+06	867	1.31697e+06	1224	452594
	868	1.26348e+06	868	1.3537e+06	1226	449158
	869	1.24641e+06	869	1.39148e+06	1228	445883
	870	1.22982e+06	870	1.42955e+06	1230	442566
	871	1.2131e+06	871	1.46894e+06	1232	438808
	872	1.19667e+06	872	1.51004e+06	1234	435036
	873	1.17988e+06	873	1.55239e+06	1236	431329
	874	1.16289e+06	874	1.59544e+06	1238	427649
	875	1.14612e+06	875	1.63871e+06	1240	423936
	876	1.12892e+06	876	1.68209e+06	1242	420294
	877	1.11185e+06	877	1.72545e+06	1244	416720
	878	1.09477e+06	878	1.76923e+06	1246	413163
	879	1.07694e+06	879	1.81251e+06	1248	409700
	880	1.06065e+06	880	1.85528e+06	1250	406387
	881	1.04454e+06	881	1.89704e+06	1252	403150
	882	1.02832e+06	882	1.93712e+06	1254	399968
	883	1.01198e+06	883	1.97752e+06	1256	396808
	884	995327	884	2.01588e+06	1258	393945
	885	978783	885	2.05275e+06	1260	391220
	886	962193	886	2.08788e+06	1262	388611
	887	945611	887	2.12113e+06	1264	385812
	888	929491	888	2.15285e+06	1266	382952
	889	913748	889	2.18187e+06	1268	379941
	890	897939	890	2.20818e+06	1270	376849
	891	881691	891	2.23212e+06	1272	373905
	892	864837	892	2.25374e+06	1274	370941
	893	848435	893	2.27203e+06	1276	368084
	894	832267	894	2.2873e+06	1278	365161
	895	815618	895	2.29995e+06	1280	362341
	896	799863	896	2.30909e+06	1282	359941
	897	783889	897	2.31505e+06	1284	357633
	898	767817	898	2.31744e+06	1286	355306
	899	752397	899	2.31609e+06	1288	352777
	900	737251	900	2.31122e+06	1290	350110
	901	723038	901	2.30435e+06	1292	347417
	902	709931	902	2.29423e+06	1294	344803
	903	697446	903	2.28084e+06	1296	342364
	904	686015	904	2.26475e+06	1298	340207
	905	674421	905	2.24717e+06	1300	338350
	906	663361	906	2.22685e+06	1302	336688
	907	652792	907	2.20352e+06	1304	335124
	908	642619	908	2.17804e+06	1306	333695
	909	633255	909	2.1505e+06	1308	332347
	910	624216	910	2.12084e+06	1310	330988
	911	615375	911	2.09036e+06	1312	329579
	912	607077	912	2.05883e+06	1314	328154
	913	599256	913	2.02549e+06	1316	326789
	914	591630	914	1.99038e+06	1318	325704
	915	583808	915	1.95498e+06	1320	324814
	916	575923	916	1.91928e+06	1322	323996
	917	569036	917	1.88347e+06	1324	323590
	918	561762	918	1.84658e+06	1326	323243
	919	554584	919	1.81015e+06	1328	323202
	920	548118	920	1.77386e+06	1330	323229
	921	541501	921	1.73732e+06	1332	322967
	922	534639	922	1.7014e+06	1334	322370
	923	528359	923	1.6654e+06	1336	321505
	924	521869	924	1.62941e+06	1338	320677
	925	515892	925	1.59457e+06	1340	319980
	926	509675	926	1.56004e+06	1342	319564
	927	503666	927	1.52605e+06	1344	319238
	928	497698	928	1.49238e+06	1346	318945
	929	491839	929	1.45998e+06	1348	318533
	930	485966	930	1.42854e+06	1350	317791
	931	479934	931	1.39711e+06	1352	316795
	932	473886	932	1.36597e+06	1354	315662
	933	468086	933	1.3363e+06	1356	314303
	934	462305	934	1.30782e+06	1358	312590
	935	456477	935	1.28008e+06	1360	310813
	936	450644	936	1.25266e+06	1362	308849
	937	445094	937	1.22585e+06	1364	306997
	938	439552	938	1.19998e+06	1366	305342
	939	434016	939	1.17469e+06	1368	303693
	940	428418	940	1.1498e+06	1370	302367
	941	423258	941	1.12589e+06	1372	301322
	942	417638	942	1.10292e+06	1374	300226
	943	412297	943	1.08062e+06	1376	299386
	944	407146	944	1.05916e+06	1378	298576
	945	401924	945	1.0382e+06	1380	297797
	946	397017	946	1.01771e+06	1382	297372
	947	392204	947	997805	1384	297452
	948	387276	948	978357	1386	297587
	949	382456	949	960263	1388	297951
	950	377767	950	942893	1390	298545
			951	926097	1392	299369
			952	910193	1394	300424
			953	894963	1396	301708
			954	880494	1398	303222
			955	866581	1400	304966
			956	853620	1402	306941
			957	841274	1404	309145
			958	829567	1406	311579
			959	819247	1408	314244
			960	809426	--	--
			961	800578	--	--
			962	792250	--	--
			963	784958	--	--
			964	778189	--	--
			965	771828	--	--
			966	766218	--	--
			967	761407	--	--
			968	756623	--	--
			969	751975	--	--
			970	747854	--	--
			971	744104	--	--
			972	740609	--	--
			973	737279	--	--
			974	733996	--	--
			975	731058	--	--
			976	728110	--	--
			977	725145	--	--
			978	722367	--	--
			979	719723	--	--
			980	717473	--	--
			981	715354	--	--
			982	713269	--	--
			983	711308	--	--
			984	709266	--	--
			985	707236	--	--
			986	705414	--	--
			987	703722	--	--
			988	702213	--	--
			989	700703	--	--
			990	699160	--	--
			991	697734	--	--
			992	696298	--	--
			993	695088	--	--
			994	693754	--	--
			995	692589	--	--
			996	691433	--	--
			997	690393	--	--
			998	689197	--	--
			999	688064	--	--
			1000	686958	--	--
			1001	685757	--	--
			1002	684375	--	--
			1003	683004	--	--
			1004	681606	--	--
			1005	680094	--	--
			1006	678475	--	--
			1007	676712	--	--
			1008	674663	--	--
			1009	672595	--	--
			1010	670227	--	--
			1011	667904	--	--
			1012	665540	--	--
			1013	663007	--	--
			1014	660333	--	--
			1015	657349	--	--
			1016	654359	--	--
			1017	651178	--	--
			1018	647891	--	--
			1019	644719	--	--
			1020	641346	--	--
			1021	637790	--	--
			1022	634305	--	--
			1023	630581	--	--
			1024	626700	--	--
			1025	622752	--	--
			1026	618787	--	--
			1027	614924	--	--
			1028	611087	--	--
			1029	607117	--	--
			1030	603068	--	--
			1031	598982	--	--
			1032	594816	--	--
			1033	590718	--	--
			1034	586698	--	--
			1035	582518	--	--
			1036	578220	--	--
			1037	573996	--	--
			1038	569790	--	--
			1039	565494	--	--
			1040	561188	--	--
			1041	556754	--	--
			1042	552301	--	--
			1043	548040	--	--
			1044	543761	--	--
			1045	539348	--	--
			1046	534940	--	--
			1047	530494	--	--
			1048	526022	--	--
			1049	521638	--	--
			1050	517280	--	--
			1051	512910	--	--
			1052	508487	--	--
			1053	504083	--	--
			1054	499576	--	--
			1055	495101	--	--
			1056	490762	--	--
			1057	486327	--	--
			1058	481997	--	--
			1059	477717	--	--
			1060	473543	--	--
			1061	469474	--	--
			1062	465409	--	--
			1063	461334	--	--
			1064	457338	--	--
			1065	453531	--	--
			1066	449741	--	--
			1067	446062	--	--
			1068	442520	--	--
			1069	439044	--	--
			1070	435652	--	--
			1071	432383	--	--
			1072	429109	--	--
			1073	425941	--	--
			1074	422893	--	--
			1075	419882	--	--
			1076	416873	--	--
			1077	414030	--	--
			1078	411173	--	--
			1079	408357	--	--
			1080	405689	--	--
			1081	403020	--	--
			1082	400440	--	--
			1083	397844	--	--
			1084	395330	--	--
			1085	392869	--	--
			1086	390460	--	--
			1087	388102	--	--
			1088	385798	--	--
			1089	383545	--	--
			1090	381344	--	--
			1091	379196	--	--
			1092	377100	--	--
			1093	375056	--	--
			1094	373064	--	--
			1095	371124	--	--
			1096	369237	--	--
			1097	367402	--	--
			1098	365619	--	--
			1099	363888	--	--
			1100	362209	--	--
					--	--
					--	--
					--	--
					--	--
					--	--
					--	--
					--	--
					--	--
					--	--
					--	--
					--	--
					--	--
					--	--
					--	--
					--	--
					--	--
					--	--
					--	--
					--	--
					--	--
					--	--
					--	--
					--	--
					--	--
					--	--
					--	--
					--	--
					--	--
					--	--
					--	--
					--	--
					--	--
					--	--
					--	--
					--	--
					--	--
					--	--
					--	--
					--	--
					--	--
					--	--
					--	--
					--	--
					--	--
					--	--
					--	--
					--	--
					--	--
					--	--
					--	--
					--	--
					--	--
					--	--
					--	--
					--	--
					--	--
					--	--
					--	--
					--	--
					--	--
					--	--
					--	--
					--	--
					--	--
					--	--
					--	--
					--	--
					--	--
					--	--
					--	--
					--	--
					--	--
					--	--
					--	--
					--	--
					--	--
					--	--
					--	--
					--	--
					--	--
					--	--
					--	--
					--	--
					--	--
					--	--
					--	--
					--	--
					--	--
					--	--
					--	--
					--	--
					--	--
					--	--
					--	--
					--	--
					--	--
					--	--
					--	--
					--	--
					--	--
					--	--
					--	--
					--	--
					--	--
					--	--
					--	--
					--	--
					--	--
					--	--
					--	--
					--	--
					--	--
					--	--
					--	--
					--	--
					--	--
					--	--
					--	--
					--	--
					--	--
					--	--
					--	--
					--	--
					--	--
					--	--
					--	--
					--	--
					--	--
					--	--
					--	--
					--	--
					--	--
					--	--
					--	--
					--	--
					--	--
					--	--
					--	--
					--	--
					--	--
					--	--
					--	--
					--	--
					--	--
					--	--
					--	--
					--	--
					--	--
					--	--
					--	--
					--	--
					--	--
					--	--
					--	--
					--	--
					--	--
					--	--
					--	--
					--	--
					--	--
					--	--
					--	--
					--	--
					--	--
					--	--
					--	--

## Sheet: Fig. 2d
550	0	600	0	675	0	280	0.11566
551	0.000457763	601	0.000152203	676	0.000258296	281	0.11616
552	0.000910709	602	0.000301899	677	0.000562562	282	0.11717
553	0.00136	603	0.000496148	678	0.000892209	283	0.11869
554	0.0018	604	0.000686716	679	0.00123	284	0.11919
555	0.00224	605	0.00089834	680	0.00151	285	0.1202
556	0.00267	606	0.00112	681	0.00186	286	0.12071
557	0.0031	607	0.00134	682	0.00215	287	0.12071
558	0.00353	608	0.00158	683	0.00252	288	0.12071
559	0.00395	609	0.00186	684	0.0028	289	0.12121
560	0.00436	610	0.00216	685	0.0031	290	0.12121
561	0.00492	611	0.00243	686	0.00333	291	0.12121
562	0.00547	612	0.0027	687	0.00366	292	0.12172
563	0.00596	613	0.00304	688	0.00401	293	0.12273
564	0.00639	614	0.00339	689	0.00423	294	0.12374
565	0.00674	615	0.00381	690	0.00455	295	0.12525
566	0.00703	616	0.00419	691	0.00489	296	0.12677
567	0.00723	617	0.00466	692	0.00527	297	0.12828
568	0.00732	618	0.00513	693	0.00551	298	0.13081
569	0.00732	619	0.00563	694	0.00594	299	0.13333
570	0.00724	620	0.00619	695	0.00627	300	0.13687
571	0.00706	621	0.00676	696	0.00667	301	0.14091
572	0.00684	622	0.00741	697	0.00719	302	0.14495
573	0.00653	623	0.00818	698	0.00781	303	0.15051
574	0.00619	624	0.00897	699	0.00846	304	0.15606
575	0.00581	625	0.00985	700	0.0092	305	0.16263
576	0.00545	626	0.01075	701	0.00992	306	0.17172
577	0.00506	627	0.01185	702	0.0108	307	0.1798
578	0.00469	628	0.01305	703	0.01189	308	0.18838
579	0.00433	629	0.01439	704	0.01306	309	0.19798
580	0.00397	630	0.01585	705	0.0142	310	0.20758
581	0.00365	631	0.01744	706	0.01547	311	0.21818
582	0.00336	632	0.0192	707	0.01678	312	0.22879
583	0.00307	633	0.02119	708	0.01849	313	0.23939
584	0.00282	634	0.02336	709	0.02027	314	0.25101
585	0.00259	635	0.02569	710	0.022	315	0.26111
586	0.0024	636	0.02834	711	0.02404	316	0.27172
587	0.0022	637	0.03149	712	0.02587	317	0.28182
588	0.00202	638	0.03486	713	0.02801	318	0.29242
589	0.00187	639	0.03878	714	0.03044	319	0.30202
590	0.00174	640	0.04296	715	0.03312	320	0.31212
591	0.0016	641	0.04767	716	0.03593	321	0.32222
592	0.00151	642	0.05284	717	0.03885	322	0.33182
593	0.00143	643	0.05845	718	0.04185	323	0.34242
594	0.00134	644	0.06496	719	0.04509	324	0.35202
595	0.00128	645	0.07194	720	0.04878	325	0.36162
596	0.00123	646	0.07972	721	0.05286	326	0.3702
597	0.00118	647	0.08832	722	0.05701	327	0.37879
598	0.00114	648	0.09759	723	0.06113	328	0.38636
599	0.0011	649	0.10765	724	0.06573	329	0.39242
600	0.00107	650	0.11871	725	0.07068	330	0.39697
601	0.00104	651	0.13076	726	0.07591	331	0.4
602	0.00103	652	0.1436	727	0.08115	332	0.40152
603	0.00102	653	0.15782	728	0.08734	333	0.40101
604	0.00101	654	0.17282	729	0.09339	334	0.39949
605	0.000985728	655	0.18866	730	0.0999	335	0.39646
606	0.000990633	656	0.20568	731	0.10685	336	0.39192
607	0.000984582	657	0.22361	732	0.11392	337	0.38687
608	0.000986757	658	0.24211	733	0.12201	338	0.38081
609	0.000988554	659	0.26185	734	0.13034	339	0.37374
610	0.000988278	660	0.28246	735	0.1397	340	0.36566
611	0.000974421	661	0.30406	736	0.14954	341	0.35808
612	0.000974809	662	0.32631	737	0.15982	342	0.34848
613	0.00097488	663	0.34938	738	0.17078	343	0.33788
614	0.0009787	664	0.37297	739	0.18195	344	0.32677
615	0.000976116	665	0.39764	740	0.19409	345	0.31616
616	0.000964452	666	0.42222	741	0.20638	346	0.30505
617	0.000955587	667	0.44789	742	0.21919	347	0.29343
618	0.000927465	668	0.47393	743	0.23305	348	0.28182
619	0.000908808	669	0.49943	744	0.24762	349	0.2702
620	0.000887503	670	0.52511	745	0.2623	350	0.25808
621	0.0008711	671	0.55114	746	0.27847	351	0.24646
622	0.000847412	672	0.57751	747	0.29533	352	0.23485
623	0.000832086	673	0.60345	748	0.31221	353	0.22374
624	0.000818452	674	0.62938	749	0.32909	354	0.21263
625	0.000799641	675	0.65494	750	0.3463	355	0.20202
626	0.000787521	676	0.67983	751	0.36433	356	0.19242
627	0.000760401	677	0.70447	752	0.38273	357	0.18333
628	0.000729769	678	0.72769	753	0.40157	358	0.17475
629	0.000700993	679	0.75015	754	0.42089	359	0.16768
630	0.000675557	680	0.77214	755	0.44015	360	0.16162
631	0.000642848	681	0.79249	756	0.46062	361	0.15707
632	0.000634923	682	0.81128	757	0.48015	362	0.15303
633	0.000630953	683	0.82994	758	0.50121	363	0.15
634	0.000619496	684	0.84769	759	0.52046	364	0.14848
635	0.000597387	685	0.86427	760	0.54093	365	0.14747
636	0.000589393	686	0.87978	761	0.56111	366	0.14697
637	0.000581721	687	0.89429	762	0.58198	367	0.14798
638	0.000578538	688	0.90822	763	0.60295	368	0.14899
639	0.00058919	689	0.92119	764	0.62314	369	0.15101
640	0.000596886	690	0.93316	765	0.64425	370	0.15354
641	0.000615991	691	0.94435	766	0.66424	371	0.15657
642	0.000620717	692	0.95408	767	0.68367	372	0.1601
643	0.00066112	693	0.96242	768	0.70323	373	0.16414
644	0.000689237	694	0.97075	769	0.72184	374	0.16818
645	0.000704585	695	0.97811	770	0.74023	375	0.17323
646	0.000719576	696	0.9845	771	0.75695	376	0.17828
647	0.000737886	697	0.98953	772	0.77428	377	0.18384
648	0.000765707	698	0.99362	773	0.79221	378	0.18939
649	0.000799531	699	0.99634	774	0.80879	379	0.19596
650	0.000833743	700	0.9984	775	0.82486	380	0.20202
651	0.000867129	701	0.99968	776	0.84059	381	0.20859
652	0.000926359	702	1	777	0.85485	382	0.21515
653	0.000985893	703	0.99945	778	0.86786	383	0.22222
654	0.00103	704	0.99756	779	0.88056	384	0.22929
655	0.00109	705	0.9943	780	0.89276	385	0.23586
656	0.00118	706	0.99075	781	0.90484	386	0.24343
657	0.00127	707	0.98777	782	0.91498	387	0.25051
658	0.00137	708	0.98364	783	0.92424	388	0.25758
659	0.00146	709	0.97898	784	0.93368	389	0.26515
660	0.00159	710	0.974	785	0.94186	390	0.27273
661	0.0017	711	0.96805	786	0.95002	391	0.2803
662	0.00183	712	0.9619	787	0.95575	392	0.28838
663	0.00198	713	0.95583	788	0.96178	393	0.29646
664	0.00212	714	0.94931	789	0.96752	394	0.30455
665	0.00227	715	0.94115	790	0.97329	395	0.31263
666	0.00243	716	0.93316	791	0.97891	396	0.32121
667	0.00261	717	0.92468	792	0.9836	397	0.32929
668	0.00282	718	0.91563	793	0.98806	398	0.33737
669	0.00303	719	0.90627	794	0.99135	399	0.34545
670	0.00329	720	0.89655	795	0.99499	400	0.35303
671	0.00353	721	0.88616	796	0.99703	401	0.36061
672	0.00381	722	0.87637	797	0.9979	402	0.36818
673	0.00407	723	0.86612	798	0.99903	403	0.37525
674	0.00438	724	0.85594	799	1	404	0.38182
675	0.00474	725	0.84598	800	1	405	0.38788
676	0.00509	726	0.83532	801	0.99867	406	0.39394
677	0.00545	727	0.82456	802	0.99817	407	0.39899
678	0.00591	728	0.81369	803	0.99647	408	0.40404
679	0.00636	729	0.80357	804	0.99336	409	0.40859
680	0.00691	730	0.79365	805	0.9907	410	0.41263
681	0.00744	731	0.78381	806	0.98579	411	0.41667
682	0.00804	732	0.77376	807	0.98058	412	0.42071
683	0.00858	733	0.76438	808	0.97475	413	0.42475
684	0.00927	734	0.7552	809	0.96847	414	0.42879
685	0.00995	735	0.74487	810	0.96083	415	0.43232
686	0.01079	736	0.73556	811	0.95208	416	0.43636
687	0.01165	737	0.72618	812	0.94213	417	0.4399
688	0.01266	738	0.71582	813	0.93306	418	0.44343
689	0.01381	739	0.70508	814	0.92271	419	0.44697
690	0.01507	740	0.69486	815	0.91245	420	0.45051
691	0.0163	741	0.68465	816	0.90147	421	0.45303
692	0.01785	742	0.67369	817	0.89138	422	0.45606
693	0.01947	743	0.66372	818	0.88116	423	0.45758
694	0.02124	744	0.65279	819	0.87208	424	0.45909
695	0.02325	745	0.64213	820	0.86056	425	0.4596
696	0.0255	746	0.63301	821	0.84954	426	0.45859
697	0.02818	747	0.62216	822	0.83783	427	0.45707
698	0.03109	748	0.61245	823	0.82745	428	0.45404
699	0.0345	749	0.60244	824	0.81441	429	0.45
700	0.03832	750	0.59196	825	0.80324	430	0.44394
701	0.04261	751	0.58256	826	0.79079	431	0.43687
702	0.04765	752	0.57242	827	0.78068	432	0.42828
703	0.05326	753	0.56295	828	0.76862	433	0.41818
704	0.0593	754	0.55406	829	0.75577	434	0.40758
705	0.06636	755	0.54522	830	0.74076	435	0.39596
706	0.07425	756	0.53685	831	0.72502	436	0.38333
707	0.08314	757	0.52803	832	0.70993	437	0.3697
708	0.09332	758	0.5196	833	0.69283	438	0.35556
709	0.10455	759	0.51019	834	0.67676	439	0.34091
710	0.11687	760	0.50194	835	0.65903	440	0.32677
711	0.13042	761	0.49286	836	0.64131	441	0.31263
712	0.14592	762	0.48392	837	0.623	442	0.29798
713	0.16255	763	0.47556	838	0.60411	443	0.28384
714	0.18062	764	0.46699	839	0.58463	444	0.27071
715	0.20011	765	0.45812	840	0.56456	445	0.25859
716	0.22148	766	0.44926	841	0.54391	446	0.24646
717	0.24459	767	0.44043	842	0.52267	447	0.23535
718	0.26859	768	0.43158	843	0.50084	448	0.22525
719	0.29485	769	0.42353	844	0.47843	449	0.21616
720	0.32252	770	0.41594	845	0.45543	450	0.20808
721	0.35147	771	0.40762	846	0.43184	451	0.20051
722	0.38174	772	0.39944	847	0.40767	452	0.19444
723	0.41293	773	0.39109	848	0.38291	453	0.18939
724	0.44499	774	0.38398	849	0.35756	454	0.18485
725	0.47827	775	0.37669	850	0.33163	455	0.18131
726	0.51198	776	0.36942			456	0.17828
727	0.54565	777	0.36354			457	0.17576
728	0.58026	778	0.35755			458	0.17424
729	0.61433	779	0.35067			459	0.17323
730	0.64791	780	0.34412			460	0.17273
731	0.68143	781	0.33786			461	0.17273
732	0.71367	782	0.33259			462	0.17273
733	0.74475	783	0.32665			463	0.17323
734	0.77531	784	0.32116			464	0.17374
735	0.80318	785	0.3153			465	0.17424
736	0.83107	786	0.31024			466	0.17525
737	0.85661	787	0.305			467	0.17576
738	0.87997	788	0.29916			468	0.17677
739	0.90158	789	0.29317			469	0.17778
740	0.92107	790	0.28783			470	0.17879
741	0.93778	791	0.28242			471	0.1798
742	0.95265	792	0.27737			472	0.18081
743	0.96598	793	0.27256			473	0.18131
744	0.97731	794	0.26774			474	0.18232
745	0.98571	795	0.26266			475	0.18333
746	0.99243	796	0.2582			476	0.18434
747	0.99678	797	0.25392			477	0.18535
748	0.99942	798	0.24962			478	0.18636
749	1	799	0.24519			479	0.18687
750	0.99851	800	0.24105			480	0.18788
751	0.99511	801	0.23733			481	0.18889
752	0.98975	802	0.23283			482	0.18939
753	0.98453	803	0.22799			483	0.1899
754	0.97657	804	0.2239			484	0.19091
755	0.96739	805	0.21996			485	0.19141
756	0.95714	806	0.21594			486	0.19141
757	0.94555	807	0.21092			487	0.19192
758	0.93308	808	0.20668			488	0.19192
759	0.91881	809	0.20237			489	0.19192
760	0.90389	810	0.19835			490	0.19141
761	0.88808	811	0.19396			491	0.19091
762	0.87168	812	0.18957			492	0.1904
763	0.85532	813	0.18531			493	0.18939
764	0.83842	814	0.18121			494	0.18838
765	0.82023	815	0.17774			495	0.18687
766	0.80362	816	0.17376			496	0.18535
767	0.78611	817	0.16941			497	0.18333
768	0.7686	818	0.16508			498	0.18131
769	0.75181	819	0.16102			499	0.17879
770	0.73512	820	0.1578			500	0.17626
771	0.71807	821	0.15368			501	0.17323
772	0.70238	822	0.15016			502	0.1702
773	0.68765	823	0.14699			503	0.16667
774	0.67139	824	0.14357			504	0.16364
775	0.65684	825	0.14063			505	0.1596
776	0.64206	826	0.13718			506	0.15606
777	0.62887	827	0.13419			507	0.15253
778	0.61608	828	0.13133			508	0.14848
779	0.60287	829	0.12823			509	0.14495
780	0.59078	830	0.12474			510	0.14141
781	0.57924	831	0.12168			511	0.13788
782	0.56703	832	0.11888			512	0.13434
783	0.5565	833	0.11585			513	0.13081
784	0.54594	834	0.1131			514	0.12727
785	0.53535	835	0.1096			515	0.12424
786	0.52615	836	0.10641			516	0.12121
787	0.51604	837	0.10304			517	0.11869
788	0.50684	838	0.0992			518	0.11566
789	0.49792	839	0.09597			519	0.11313
790	0.48892	840	0.09273			520	0.11061
791	0.47898	841	0.08947			521	0.10859
792	0.4703	842	0.08621			522	0.10606
793	0.46219	843	0.08293			523	0.10404
794	0.45315	844	0.07963			524	0.10152
795	0.44521	845	0.07632			525	0.09949
796	0.43824	846	0.073			526	0.09697
797	0.43125	847	0.06967			527	0.09444
798	0.42495	848	0.06632			528	0.09242
799	0.41813	849	0.06296			529	0.0899
800	0.41176	850	0.05959			530	0.08737
801	0.40562					531	0.08485
802	0.39848					532	0.08232
803	0.39276					533	0.0798
804	0.38656					534	0.07677
805	0.38061					535	0.07424
806	0.37489					536	0.07172
807	0.36871					537	0.06869
808	0.36277					538	0.06616
809	0.35636					539	0.06364
810	0.35008					540	0.06111
811	0.34377					541	0.05859
812	0.33752					542	0.05657
813	0.33113					543	0.05404
814	0.32515					544	0.05253
815	0.31939					545	0.05051
816	0.31384					546	0.04899
817	0.30763					547	0.04747
818	0.30067					548	0.04596
819	0.29314					549	0.04495
820	0.28625					550	0.04394
821	0.27904					551	0.04343
822	0.27073					552	0.04293
823	0.2636					553	0.04293
824	0.25625					554	0.04242
825	0.24862					555	0.04293
826	0.24085					556	0.04343
827	0.23193					557	0.04394
828	0.22394					558	0.04444
829	0.21514					559	0.04545
830	0.20682					560	0.04646
831	0.19882					561	0.04798
832	0.19077					562	0.04949
833	0.18285					563	0.05101
834	0.17604					564	0.05253
835	0.16838					565	0.05404
836	0.16116					566	0.05606
837	0.154					567	0.05808
838	0.14644					568	0.0596
839	0.13925					569	0.06162
840	0.13273					570	0.06414
841	0.12595					571	0.06616
842	0.11927					572	0.06818
843	0.1127					573	0.07071
844	0.10624					574	0.07273
845	0.09989					575	0.07525
846	0.09364					576	0.07778
847	0.0875					577	0.0798
848	0.08146					578	0.08232
849	0.07553					579	0.08485
850	0.06971					580	0.08737
						581	0.08939
						582	0.09192
						583	0.09444
						584	0.09646
						585	0.09899
						586	0.10101
						587	0.10354
						588	0.10606
						589	0.10808
						590	0.11061
						591	0.11313
						592	0.11566
						593	0.11869
						594	0.12121
						595	0.12424
						596	0.12727
						597	0.13081
						598	0.13434
						599	0.13838
						600	0.14242
						601	0.14697
						602	0.15152
						603	0.15657
						604	0.16162
						605	0.16768
						606	0.17374
						607	0.1798
						608	0.18687
						609	0.19394
						610	0.20152
						611	0.2096
						612	0.21717
						613	0.22576
						614	0.23384
						615	0.24242
						616	0.25101
						617	0.2596
						618	0.26869
						619	0.27778
						620	0.28687
						621	0.29596
						622	0.30505
						623	0.31414
						624	0.32273
						625	0.33131
						626	0.33939
						627	0.34798
						628	0.35556
						629	0.36263
						630	0.36919
						631	0.37525
						632	0.38081
						633	0.38586
						634	0.3904
						635	0.39444
						636	0.39848
						637	0.40152
						638	0.40404
						639	0.40657
						640	0.40859
						641	0.4101
						642	0.41162
						643	0.41263
						644	0.41414
						645	0.41515
						646	0.41616
						647	0.41717
						648	0.41869
						649	0.4202
						650	0.42172
						651	0.42374
						652	0.42677
						653	0.4298
						654	0.43333
						655	0.43788
						656	0.44293
						657	0.44899
						658	0.45556
						659	0.46313
						660	0.47172
						661	0.48081
						662	0.49091
						663	0.50202
						664	0.51364
						665	0.52677
						666	0.5404
						667	0.55505
						668	0.57121
						669	0.58788
						670	0.60606
						671	0.62475
						672	0.64444
						673	0.66515
						674	0.68636
						675	0.70758
						676	0.72929
						677	0.75152
						678	0.77273
						679	0.79495
						680	0.81667
						681	0.83737
						682	0.85758
						683	0.87727
						684	0.89545
						685	0.91313
						686	0.92929
						687	0.94394
						688	0.95758
						689	0.96919
						690	0.97879
						691	0.98687
						692	0.99343
						693	0.99798
						694	1
						695	1
						696	0.99848
						697	0.99394
						698	0.98788
						699	0.97929
						700	0.96869
						701	0.95556
						702	0.94091
						703	0.92424
						704	0.90556
						705	0.88535
						706	0.86364
						707	0.84192
						708	0.81869
						709	0.79444
						710	0.76869
						711	0.74343
						712	0.71717
						713	0.6904
						714	0.66313
						715	0.63636
						716	0.60808
						717	0.5803
						718	0.55202
						719	0.52424
						720	0.49697
						721	0.4697
						722	0.44343
						723	0.41818
						724	0.39444
						725	0.37071
						726	0.34747
						727	0.32576
						728	0.30505
						729	0.28485
						730	0.26616
						731	0.24798
						732	0.23131
						733	0.21465
						734	0.2
						735	0.18535
						736	0.17222
						737	0.1596
						738	0.14747
						739	0.13636
						740	0.12576
						741	0.11566
						742	0.10657
						743	0.09798
						744	0.0899
						745	0.08232
						746	0.07576
						747	0.06919
						748	0.06364
						749	0.05808
						750	0.05303
						751	0.04848
						752	0.04444
						753	0.0404
						754	0.03737
						755	0.03384
						756	0.03131
						757	0.02879
						758	0.02626
						759	0.02374
						760	0.02222
						761	0.0202
						762	0.01869
						763	0.01667
						764	0.01566
						765	0.01414
						766	0.01263
						767	0.01162
						768	0.01061
						769	0.0101
						770	0.00909
						771	0.00808
						772	0.00758
						773	0.00707
						774	0.00657
						775	0.00606
						776	0.00556
						777	0.00505
						778	0.00455
						779	0.00404
						780	0.00404
						781	0.00354
						782	0.00303
						783	0.00303
						784	0.00253
						785	0.00253
						786	0.00202
						787	0.00202
						788	0.00202
						789	0.00152
						790	0.00152
						791	0.00152
						792	0.00101
						793	0.00101
						794	0.00101
						795	0.00101
						796	0.000505051
						797	0.000505051
						798	0.000505051
						799	0.000505051
						800	0.000505051
						801	0.000505051
						802	0
						803	0
						804	0
						805	0
						806	0
						807	0
						808	0
						809	0
						810	0
						811	0
						812	0
						813	0
						814	0
						815	0
						816	0
						817	0
						818	0
						819	0
						820	0
						821	0
						822	0
						823	0.000505051
						824	0.000505051
						825	0.000505051
						826	0.000505051
						827	0.000505051
						828	0.000505051
						829	0.000505051
						830	0.00101
						831	0.00101
						832	0.00101
						833	0.00101
						834	0.00101
						835	0.00101
						836	0.00152
						837	0.00152
						838	0.00152
						839	0.00152
						840	0.00152
						841	0.00152
						842	0.00202
						843	0.00202
						844	0.00202
						845	0.00202
						846	0.00202
						847	0.00253
						848	0.00253
						849	0.00253
						850	0.00253
						851	0.00253
						852	0.00253
						853	0.00303
						854	0.00303
						855	0.00303
						856	0.00303
						857	0.00303
						858	0.00303
						859	0.00354
						860	0.00354
						861	0.00354
						862	0.00354
						863	0.00354
						864	0.00354
						865	0.00354
						866	0.00404
						867	0.00404
						868	0.00404
						869	0.00404
						870	0.00404
						871	0.00404
						872	0.00404
						873	0.00404
						874	0.00404
						875	0.00404
						876	0.00455
						877	0.00455
						878	0.00455
						879	0.00455
						880	0.00455
						881	0.00455
						882	0.00455
						883	0.00455
						884	0.00455
						885	0.00455
						886	0.00455
						887	0.00455
						888	0.00455
						889	0.00455
						890	0.00455
						891	0.00455
						892	0.00455
						893	0.00455
						894	0.00455
						895	0.00455
						896	0.00455
						897	0.00455
						898	0.00455
						899	0.00455
						900	0.00455

## Sheet: Fig. 3a-d,f-h
	Fig. 3 a																					Fig. 3 b																					Fig. 3 c			Fig. 3 d			Fig. 3 f
	nm	0	nm	0.1	nm	0.2	nm	0.3	nm	0.4	nm	0.5	nm	0.6	nm	0.7	nm	0.8	nm	0.9		nm	0	nm	0.1	nm	0.2	nm	0.3	nm	0.4	nm	0.5	nm	0.6	nm	0.7	nm	0.8	nm	0.9		nm			nm
	478	5946.71	478	6758.89	478	6237.72	478	3664.12	478	5278	488	5101.97	488	6268.82	488	4379.79	488	7456.28	488	4007.08		700	170963	700	164885	700	168705	700	161827	700	167678	700	166947	700	169747	700	170636	700	151559	700	142396		470	123020		822	189.523		1
	479	6135.14	479	6417.32	479	5874.67	479	3455.86	479	4911.95	489	4197.66	489	5289.25	489	3320.32	489	5971.5	489	3446.95		701	171670	701	166144	701	168899	701	161955	701	167821	701	166776	701	169965	701	170998	701	151601	701	142374		471	117790		824	6283.03		1.07424
	480	6348.22	480	6108.54	480	5548.01	480	3277.01	480	4581.7	490	3467.52	490	4499	490	2466.51	490	4753.67	490	3022.87		702	172543	702	167472	702	169277	702	162185	702	168144	702	166777	702	170401	702	171596	702	151658	702	142365		472	112836		826	12069.5		1.154
	481	6585.95	481	5832.52	481	5257.72	481	3127.55	481	4287.26	491	2911.55	491	3898.07	491	1818.34	491	3802.8	491	2734.84		703	173581	703	168869	703	169837	703	162516	703	168646	703	166950	703	171055	703	172430	703	151730	703	142371		473	108158		828	17548.9		1.23968
	482	6848.33	482	5589.29	482	5003.82	482	3007.5	482	4028.63	492	2529.74	492	3486.47	492	1375.81	492	3118.88	492	2582.86		704	174784	704	170336	704	170581	704	162950	704	169326	704	167295	704	171927	704	173499	704	151818	704	142390		474	103755		830	22721.2		1.33172
	483	7135.36	483	5378.82	483	4786.29	483	2916.84	483	3805.8	493	2322.1	493	3264.19	493	1138.94	493	2701.91	493	2566.93		705	176152	705	171872	705	171508	705	163485	705	170185	705	167813	705	173018	705	174804	705	151920	705	142424		475	99627		832	27586.5		1.43059
	484	7447.04	484	5201.14	484	4605.14	484	2855.59	484	3618.78	494	2288.63	494	3231.24	494	1107.71	494	2551.9	494	2687.04		706	177686	706	173477	706	172619	706	164122	706	171222	706	168503	706	174327	706	176345	706	152038	706	142472		476	95775		834	32144.7		1.5368
	485	7783.37	485	5056.22	485	4460.37	485	2823.73	485	3467.57	495	2429.33	495	3387.62	495	1282.13	495	2668.84	495	2943.21		707	179385	707	175151	707	173912	707	164861	707	172438	707	169365	707	175854	707	178121	707	152171	707	142533		477	92198.5		836	36395.8		1.6509
	486	8144.36	486	4944.08	486	4351.98	486	2821.27	486	3352.16	496	2744.19	496	3733.32	496	1662.19	496	3052.73	496	3335.42		708	181250	708	176895	708	175389	708	165702	708	173833	708	170399	708	177600	708	180133	708	152318	708	142609		478	88897.4		838	40339.9		1.77347
	487	8529.99	487	4864.72	487	4279.97	487	2848.21	487	3272.56	497	3233.21	497	4268.34	497	2247.91	497	3703.57	497	3863.69		709	183280	709	178708	709	177050	709	166645	709	175407	709	171605	709	179563	709	182381	709	152482	709	142699		479	85871.9		840	43976.9		1.90513
	488	8940.28	488	4818.13	488	4244.34	488	2904.56	488	3228.77	498	3896.41	498	4992.69	498	3039.27	498	4621.37	498	4528		710	185475	710	180590	710	178893	710	167690	710	177159	710	172984	710	181746	710	184864	710	152660	710	142803		480	83121.9		842	47306.9		2.04658
	489	9375.21	489	4804.31	489	4245.09	489	2990.3	489	3220.79	499	4733.77	499	5906.36	499	4036.27	499	5806.12	499	5328.36		711	187836	711	182159	711	180920	711	168837	711	179091	711	174535	711	184146	711	187583	711	152853	711	142921		481	80647.3		844	50329.8		2.19852
	490	9834.8	490	4823.27	490	4282.21	490	3105.44	490	3248.6	500	5745.29	500	7009.36	500	5238.93	500	7257.82	500	6264.77		712	190362	712	184189	712	183130	712	170085	712	181201	712	176258	712	186765	712	190538	712	153062	712	143053		482	78448.3		846	53045.6		2.36175
	491	10335.1	491	4774.38	491	4260.72	491	3188.45	491	3216.42	501	6602.4	501	7976.85	501	6298.62	501	8496.89	501	7099.4		713	192796	713	186203	713	185524	713	171436	713	183489	713	178154	713	189602	713	193728	713	153285	713	143199		483	77183		848	54832.5		2.5371
	492	10848.5	492	4766.29	492	4264.79	492	3291.45	492	3216.27	502	7647.38	502	9114.51	502	7576.36	502	10025.5	502	8105.55		714	195709	714	188012	714	188100	714	172888	714	185956	714	180222	714	192657	714	197155	714	153524	714	143359		484	76149.6		850	56154.6		2.72546
	493	11359.3	493	4784.6	493	4303.27	493	3422.68	493	3242.89	503	8931.55	503	10543.1	503	9157.06	503	11898.3	503	9305.61		715	198573	715	189901	715	190860	715	174443	715	188603	715	182462	715	195931	715	200816	715	153778	715	143534		485	75372.5		852	57143.9		2.92781
	494	11897.3	494	4830.16	494	4381.02	494	3594.3	494	3306.34	504	10491.2	504	12311.3	504	11076.4	504	14187.1	504	10760.9		716	201228	716	192272	716	193590	716	176048	716	191274	716	184972	716	199122	716	205061	716	154047	716	143722		486	74723.8		854	58165		3.14518
	495	12448.3	495	4944.13	495	4523.56	495	3825.39	495	3424.88	505	12348.8	505	14369.6	505	13360.7	505	16934.1	505	12479.1		717	204428	717	195046	717	196550	717	177849	717	194442	717	187440	717	202951	717	209561	717	154331	717	143924		487	74111.1		856	58887.7		3.37869
	496	13029	496	5107.94	496	4733.67	496	4085.47	496	3604.76	506	14599.1	506	16813.6	506	16041.3	506	20263.9	506	14486.4		718	208134	718	198175	718	199892	718	179249	718	197334	718	189989	718	206537	718	213900	718	154631	718	144093		488	73466.2		858	59572		3.62954
	497	13639.2	497	5367.42	497	5048.59	497	4423.79	497	3898.14	507	17275.5	507	19670.7	507	19137	507	24164.3	507	16756.8		719	212083	719	201590	719	202849	719	180810	719	200155	719	192499	719	210415	719	218365	719	154964	719	144363		489	72662.2		860	60757.7		3.89901
	498	14266.9	498	5685.04	498	5454.27	498	4822.86	498	4279.74	508	20359.5	508	22984.3	508	22694.9	508	28675.9	508	19318.1		720	216393	720	205016	720	206274	720	182513	720	203188	720	195560	720	214514	720	222833	720	155298	720	144795		490	71699.5		862	62321.6		4.18848
	499	14947.4	499	6143.03	499	5954.43	499	5311.5	499	4771.42	509	23866.9	509	26675.2	509	26711.3	509	33842.1	509	22079.3		721	220865	721	208707	721	209884	721	184613	721	206837	721	198482	721	218940	721	227856	721	155483	721	144865		491	70628.6		864	64311.7		4.49945
	500	15651.7	500	6720.93	500	6611.87	500	5882.46	500	5419.36	510	27706.8	510	30750.6	510	31094.9	510	39591.8	510	24997.8		722	224808	722	213006	722	213529	722	186738	722	210505	722	201832	722	223785	722	232974	722	155721	722	145063		492	69499.5		866	66772.3		4.83351
	501	16422.3	501	7463.38	501	7421.16	501	6544.54	501	6220.28	511	31905.8	511	35154.4	511	35832.2	511	45846.5	511	28040.7		723	229124	723	217595	723	217466	723	188887	723	214479	723	205306	723	228664	723	238397	723	156055	723	145281		493	68324.1		868	69327.6		5.19237
	502	17250.7	502	8373.27	502	8409.32	502	7349.45	502	7203.75	512	36326.4	512	39706	512	40693.7	512	52494.5	512	31079.1		724	233963	724	221909	724	221803	724	191378	724	218919	724	208779	724	233661	724	243886	724	156464	724	145678		494	67123.4		870	72230.1		5.57787
	503	18150.1	503	9479.58	503	9648.88	503	8300.4	503	8443.46	513	40843.8	513	44293.3	513	45561.6	513	59359.3	513	33992.3		725	239310	725	226671	725	226383	725	193875	725	223310	725	212420	725	239217	725	249547	725	156980	725	146006		495	65902		872	75769.6		5.99199
	504	19179.6	504	10857.3	504	11137.2	504	9404	504	9957.51	514	45252.4	514	48841.9	514	50253.6	514	66196.4	514	36705.9		726	244788	726	231755	726	231403	726	196392	726	227873	726	216317	726	244948	726	255424	726	157427	726	146499		496	64579.8		874	79994.4		6.43686
	505	20319.4	505	12541.1	505	12910.3	505	10693.3	505	11751.9	515	49466.1	515	53115.3	515	54642.2	515	72784.7	515	39154.6		727	249960	727	237023	727	236547	727	199541	727	232727	727	220892	727	250965	727	261677	727	157940	727	146691		497	63167		876	84904		6.91475
	506	21636	506	14552.3	506	15035	506	12198.9	506	13933	516	53336.3	516	56995.4	516	58545.7	516	78948.6	516	41245.8		728	255835	728	242253	728	242326	728	202861	728	238053	728	225604	728	257413	728	268027	728	158484	728	146977		498	61614.4		878	90524.8		7.42813
	507	23088.1	507	16914.7	507	17580.5	507	13905.7	507	16478.3	517	56722.7	517	60319.7	517	61817	517	84465.4	517	42943		729	262127	729	248128	729	248758	729	206714	729	243873	729	230722	729	264351	729	274590	729	158904	729	147416		499	59993.8		880	96754.3		7.97962
	508	24746.8	508	19689.9	508	20450.9	508	15843.9	508	19448	518	59517.7	518	63034.7	518	64347.8	518	89121.6	518	44179.7		730	268849	730	254476	730	255318	730	210312	730	249777	730	236009	730	271438	730	281361	730	159478	730	147839		500	58279.5		882	104053		8.57206
	509	26552.7	509	22814.9	509	23713.9	509	18012.6	509	22808.2	519	61609.6	519	64958.8	519	66055.9	519	92779.2	519	44949.6		731	276157	731	261464	731	262529	731	214981	731	256067	731	241978	731	279102	731	288386	731	160139	731	148285		501	56542.4		884	111672		9.20848
	510	28544.6	510	26262.5	510	27297	510	20368.1	510	26509.9	520	62923.2	520	66098.3	520	66870	520	95472.4	520	45239.2		732	283137	732	268652	732	270494	732	219928	732	263172	732	248368	732	287280	732	295829	732	160532	732	148688		502	54829.8		886	119864		9.89216
	511	30662	511	29969.3	511	31169.8	511	22895.5	511	30496.8	521	63412	521	66388.4	521	66827.5	521	97057.1	521	45063.5		733	290896	733	276819	733	278844	733	225325	733	270748	733	254707	733	295680	733	302975	733	161016	733	149174		503	53241.4		888	127616		10.6266
	512	32892.2	512	33883	512	35219.1	512	25504.7	512	34672.9	522	63102	522	65884.3	522	65909	522	97472.9	522	44444.9		734	299467	734	285363	734	287629	734	231355	734	278642	734	261768	734	304431	734	310493	734	161588	734	149747		504	51850.1		890	134991		11.4155
	513	35131	513	37866.7	513	39330.4	513	28136.9	513	38951.9	523	62034.2	523	64599.8	523	64203.1	523	96803.1	523	43439.8		735	308508	735	294569	735	297060	735	237699	735	287299	735	269264	735	313639	735	318034	735	162163	735	150284		505	50655.8		892	142633		12.2631
	514	37302.4	514	41799.2	514	43393.1	514	30711.2	514	43133.3	524	60229.3	524	62635.7	524	61749.5	524	95075.2	524	42155.8		736	317460	736	304867	736	307028	736	244800	736	296820	736	277197	736	323399	736	325916	736	162879	736	150918		506	49690		894	150533		13.1735
	515	39340.4	515	45554.2	515	47247.8	515	33116.2	515	47100.5	525	57841.4	525	60007.2	525	58681.4	525	92431.8	525	40584.9		737	327080	737	315933	737	317754	737	252423	737	306545	737	285886	737	333639	737	334189	737	163673	737	151655		507	48891.4		896	158778		14.1516
	516	41167.4	516	49013.3	516	50749.2	516	35308.8	516	50732.8	526	54932	526	56904.3	526	55182.3	526	89018.3	526	38880.7		738	337332	738	327216	738	329416	738	260760	738	317035	738	295356	738	344500	738	342776	738	164277	738	152290		508	48257.2		898	166876		15.2022
	517	42716.8	517	52007.5	517	53782.8	517	37199.7	517	53882.9	527	51698	527	53528.2	527	51424.4	527	85050.4	527	37121.6		739	347401	739	339268	739	341575	739	270085	739	328502	739	305439	739	355937	739	351399	739	165091	739	153020		509	47705.1		900	175270		16.3309
	518	43948.5	518	54449.7	518	56244.7	518	38710.4	518	56428.4	528	48266.8	528	49921.9	528	47524.7	528	80726	528	35411.5		740	358387	740	352053	740	354878	740	280028	740	340254	740	316393	740	368562	740	360213	740	165962	740	153731		510	47205		902	184181		17.5434
	519	44762.9	519	56285.2	519	58067.8	519	39834	519	58310.3	529	44784	529	46269.3	529	43666.7	529	76243.9	529	33763.8		741	370059	741	365729	741	369123	741	290918	741	353488	741	328267	741	381972	741	369433	741	166932	741	154603		511	46715.5		904	193039		18.8459
	520	45177.3	520	57425.3	520	59171.4	520	40475	520	59472	530	41464.5	530	42809.7	530	40005.2	530	71832	530	32240.1		742	381977	742	380254	742	384198	742	302832	742	367260	742	340872	742	396075	742	378882	742	168017	742	155502		512	46245.5		906	202316		20.2451
	521	45146	521	57844.4	521	59561	521	40677.5	521	59865.2	531	38354	531	39596.7	531	36679.3	531	67593.4	531	30885.5		743	394182	743	395371	743	400246	743	315472	743	381759	743	354442	743	410655	743	388261	743	169039	743	156485		513	45768.5		908	212171		21.7481
	522	44681.1	522	57547	522	59197.1	522	40418.5	522	59499.1	532	35536.8	532	36752.9	532	33839.8	532	63719.6	532	29752.2		744	406338	744	411791	744	417310	744	329551	744	397487	744	369022	744	426170	744	398056	744	170403	744	157362		514	45342.7		910	221912		23.3628
	523	43800.3	523	56592.8	523	58132.2	523	39732.7	523	58403.2	533	33159.4	533	34343	533	31534.1	533	60281.9	533	28776.4		745	418882	745	429166	745	435105	745	344823	745	413925	745	384472	745	442438	745	408344	745	171614	745	158552		515	44947.7		912	231585		25.0973
	524	42525.7	524	54988.5	524	56435	524	38632.1	524	56669.1	534	31230.5	534	32415.6	534	29710.1	534	57323.3	534	28038.8		746	431371	746	446669	746	453787	746	360779	746	431529	746	400721	746	459270	746	418572	746	173020	746	159702		516	44580.1		914	241069		26.9607
	525	40928.4	525	52845.9	525	54156.8	525	37198.1	525	54336.2	535	29773.5	535	30962.6	535	28433	535	54877.3	535	27444.6		747	444466	747	464597	747	473399	747	377607	747	449786	747	417611	747	477104	747	428076	747	174531	747	160779		517	44284.9		916	250274		28.9623
	526	39043	526	50256.2	526	51450.6	526	35511.4	526	51602.2	536	28717.9	536	29905.5	536	27554.9	536	52921.8	536	26936		748	457891	748	484012	748	493411	748	395334	748	468487	748	435153	748	494354	748	437360	748	176149	748	161801		518	44102.5		918	259776		31.1126
	527	36954.5	527	47304.6	527	48426	527	33621.7	527	48518.2	537	28037	537	29309	537	27105.7	537	51332.8	537	26490.9		749	471521	749	505018	749	514076	749	414980	749	487853	749	453706	749	512795	749	446853	749	177717	749	162665		519	43995.8		920	269612		33.4225
	528	34760.1	528	44192.3	528	45180.7	528	31609.7	528	45220.3	538	27677.7	538	29098.7	538	27030.4	538	50049.5	538	26109.8		750	484718	750	526585	750	535789	750	435594	750	508234	750	472828	750	531772	750	456308	750	179283	750	163631		520	44023.8		922	279680		35.9039
	529	32519.1	529	41001.9	529	41898.6	529	29610	529	41879	539	27634.3	539	29120.8	539	27260	539	49014.7	539	25764.7		751	497305	751	548511	751	558000	751	457317	751	529559	751	492835	751	551044	751	465805	751	180911	751	164943		521	44201.2		924	289798		38.5696
	530	30368.3	530	37867.4	530	38700.8	530	27680.7	530	38677.4	540	27853.9	540	29374.8	540	27706.8	540	48204.2	540	25418.2		752	510415	752	571108	752	581130	752	480507	752	551028	752	514089	752	571300	752	475494	752	182516	752	166087		522	44516		926	300033		41.4331
	531	28319.5	531	34917.5	531	35734.1	531	25914.3	531	35682.7	541	28252.2	541	29853.3	541	28383.6	541	47522.6	541	25077.1		753	523297	753	594129	753	605146	753	505106	753	573798	753	535859	753	591821	753	484922	753	184012	753	167500		523	45026.5		928	310368		44.5093
	532	26521.9	532	32267.1	532	33007.2	532	24364.7	532	33026.1	542	28830.9	542	30509.8	542	29203.3	542	46874.6	542	24700.9		754	536287	754	617629	754	629424	754	530492	754	597235	754	558082	754	612992	754	493936	754	185550	754	168920		524	45698.5		930	320827		47.8138
	533	24954.5	533	29937.5	533	30704.4	533	23070.3	533	30743.5	543	29488.8	543	31247.5	543	30141.1	543	46378.9	543	24330.3		755	548649	755	641786	755	653681	755	556668	755	620495	755	581306	755	634018	755	503662	755	187014	755	170384		525	46589.2		932	331102		51.3637
	534	23674.7	534	28031.2	534	28790.7	534	22034.9	534	28837.1	544	30277.4	544	32090.6	544	31145.9	544	45917.3	544	23927.3		756	560887	756	667113	756	678861	756	584681	756	644908	756	605276	756	655517	756	513189	756	188458	756	172026		526	47652.6		934	341615		55.1771
	535	22664.2	535	26512.8	535	27297.9	535	21290.7	535	27426	545	31096.2	545	32994.5	545	32241.8	545	45404	545	23525.3		757	572861	757	693149	757	705251	757	614688	757	670999	757	630390	757	678271	757	522424	757	189794	757	173639		527	48932.6		936	351864		59.2737
	536	21981	536	25384.3	536	26216.5	536	20811.8	536	26405.2	546	32002.1	546	33972.8	546	33396.9	546	44908.1	546	23053		758	583721	758	719529	758	732108	758	646079	758	697890	758	656565	758	702274	758	531387	758	191014	758	175336		528	50504.9		938	362234		63.6744
	537	21519.8	537	24599.5	537	25510.3	537	20588.4	537	25755.6	547	32956.7	547	34939	547	34565.6	547	44348.9	547	22565.8		759	594448	759	745156	759	759773	759	679156	759	725638	759	684209	759	726426	759	540169	759	192249	759	177067		529	52372.3		940	372708		68.4018
	538	21329.1	538	24153.9	538	25134	538	20587.9	538	25423.9	548	33871.4	548	35889.9	548	35719.3	548	43803	548	22076.5		760	605111	760	770644	760	787828	760	713240	760	754196	760	712113	760	750815	760	548867	760	193448	760	178863		530	54548.1		942	383312		73.4802
	539	21351.2	539	23992.5	539	25029.8	539	20781.8	539	25371.2	549	34805.9	549	36840	549	36874.2	549	43237	549	21567.4		761	615824	761	796666	761	816898	761	749553	761	783359	761	740944	761	775438	761	557116	761	194462	761	180475		531	57101.5		944	394128		78.9357
	540	21571.9	540	24041.1	540	25173.2	540	21178.3	540	25589	550	35688.2	550	37759	550	38035.5	550	42661.5	550	21062.7		762	626718	762	824207	762	846741	762	787318	762	812943	762	770672	762	801523	762	565134	762	195219	762	182196		532	60001.8		946	405095		84.7961
	541	21967.4	541	24321.3	541	25516.5	541	21703.3	541	25972.4	551	36553	551	38623.4	551	39135.2	551	42078.5	551	20549.1		763	636725	763	853370	763	876347	763	826426	763	843887	763	801510	763	827482	763	572667	763	195836	763	183829		533	63366.8		948	416362		91.0917
	542	22508.4	542	24784.7	542	26047.1	542	22400.7	542	26512.3	552	37327	552	39388.6	552	40126	552	41495.1	552	20042.5		764	646778	764	882457	764	905528	764	866369	764	874091	764	832773	764	853223	764	580475	764	196368	764	185351		534	67324.7		950	427933		97.8547
	543	23171.5	543	25383.8	543	26762.3	543	23198.8	543	27208.6	553	38016.9	553	40132.9	553	41024.2	553	40903.2	553	19531.6		765	656869	765	910936	765	935128	765	906934	765	904877	765	864365	765	879476	765	587977	765	196754	765	186832		535	71755.6		952	439406		105.12
	544	23968.8	544	26114.3	544	27556.4	544	24049.5	544	27973.1	554	38623.9	554	40763.1	554	41883.7	554	40274.9	554	19050.7		766	666099	766	939784	766	965605	766	948974	766	936664	766	896988	766	906908	766	595512	766	196932	766	188222		536	76841.9		954	450972		112.924
	545	24856.6	545	26939.9	545	28440.4	545	24999.1	545	28800.1	555	39157.6	555	41254.3	555	42595.7	555	39626.1	555	18629		767	674896	767	970093	767	996112	767	991736	767	968409	767	930452	767	933924	767	603094	767	197254	767	189629		537	82525.6		956	462591		121.308
	546	25792.1	546	27816.2	546	29395.1	546	26018.2	546	29703.2	556	39561.5	556	41663.1	556	43191.2	556	38971.6	556	18266.6		768	682752	768	1000250	768	1026190	768	1036120	768	1000620	768	964207	768	961233	768	610267	768	197497	768	190996		538	88872.8		958	473960		130.315
	547	26788.8	547	28749.2	547	30379.2	547	27048.7	547	30613.7	557	39890.9	557	41967.3	557	43652.6	557	38272.1	557	17966.5		769	691003	769	1029620	769	1056930	769	1081230	769	1033500	769	998673	769	989163	769	617210	769	197711	769	192273		539	96071.8		960	485244		139.99
	548	27814.4	548	29742	548	31407.1	548	28110.7	548	31551.9	558	40109.6	558	42146.2	558	43994.7	558	37610.6	558	17755.6		770	698698	770	1057570	770	1087640	770	1127140	770	1066700	770	1034470	770	1018040	770	624260	770	197891	770	193613		540	104081		962	496367		150.383
	549	28847.8	549	30698.5	549	32429.1	549	29181.4	549	32452.3	559	40161.7	559	42216	559	44155.7	559	36964.2	559	17572.7		771	706173	771	1085300	771	1118590	771	1174190	771	1100610	771	1070910	771	1047060	771	631053	771	198094	771	194850		541	112980		964	507443		161.548
	550	29865.9	550	31643.5	550	33469.6	550	30201.2	550	33371.4	560	40163.4	560	42194.7	560	44201.7	560	36309.5	560	17456.5		772	713646	772	1113090	772	1148770	772	1222140	772	1134580	772	1107290	772	1075900	772	637986	772	198286	772	195959		542	122759		966	518370		173.542
	551	30872.6	551	32537	551	34422.7	551	31221.3	551	34182	561	40032.6	561	42056.5	561	44096	561	35663.6	561	17412.8		773	720380	773	1140050	773	1178640	773	1269700	773	1168550	773	1144050	773	1104600	773	644643	773	198695	773	197234		543	133412		968	529093		186.426
	552	31800.5	552	33412.7	552	35321.3	552	32174.9	552	34964.5	562	39823.7	562	41783.4	562	43910.7	562	35051	562	17430.6		774	726214	774	1167240	774	1208010	774	1318030	774	1201490	774	1180140	774	1133980	774	651575	774	198979	774	198361		544	145084		970	539640		200.267
	553	32681.8	553	34156.3	553	36137.9	553	33081.4	553	35657.2	563	39513.5	563	41411.8	563	43593.8	563	34461.5	563	17510.2		775	731648	775	1194450	775	1236490	775	1365620	775	1234650	775	1215800	775	1162930	775	658139	775	199364	775	199362		545	157623		972	549901		215.136
	554	33491.6	554	34821.9	554	36891.5	554	33923.9	554	36268.4	564	39124.4	564	40960.5	564	43177.1	564	33929.3	564	17674.2		776	736982	776	1221900	776	1264480	776	1412450	776	1267760	776	1251410	776	1191160	776	664237	776	199861	776	200282		546	171069		974	559752		231.108
	555	34231.3	555	35430.1	555	37540.8	555	34716	555	36763.4	565	38638.6	565	40468.7	565	42702.1	565	33414.1	565	17942.6		777	741169	777	1248240	777	1291770	777	1458680	777	1300140	777	1286620	777	1218880	777	670040	777	200255	777	201130		547	185491		976	569284		248.267
	556	34903	556	35946.8	556	38056.5	556	35395.7	556	37173.4	566	38101.1	566	39874	566	42090.7	566	32919.6	566	18286.7		778	745798	778	1272980	778	1317000	778	1504310	778	1330760	778	1320730	778	1244030	778	676069	778	200853	778	201888		548	200693		978	578527		266.699
	557	35447.9	557	36353.7	557	38461.8	557	35977.5	557	37477.6	567	37482.8	567	39206	567	41451.2	567	32524.9	567	18686.8		779	749142	779	1295670	779	1341230	779	1548910	779	1360180	779	1353720	779	1270610	779	682279	779	201492	779	202757		549	216472		980	587379		286.5
	558	35883.2	558	36659.4	558	38782.5	558	36480.4	558	37636.7	568	36856	568	38505.4	568	40765.3	568	32117.4	568	19144.9		780	752227	780	1317640	780	1365420	780	1593980	780	1390510	780	1387500	780	1297700	780	688338	780	202276	780	203395		550	232801		982	595825		307.771
	559	36210.6	559	36805.8	559	38985	559	36901.5	559	37774.4	569	36159.4	569	37777.5	569	40025.1	569	31789.4	569	19675.1		781	753779	781	1339660	781	1389440	781	1639460	781	1420680	781	1421700	781	1324880	781	694394	781	203089	781	203870		551	249505		984	603792		330.621
	560	36470.9	560	36859	560	39081.3	560	37231.1	560	37739	570	35491.7	570	37005.1	570	39291.6	570	31531.7	570	20269		782	755322	782	1361250	782	1413490	782	1682130	782	1450410	782	1456160	782	1352640	782	700508	782	203840	782	204356		552	266528		986	611382		355.167
	561	36598.8	561	36820	561	39068.2	561	37468.3	561	37645	571	34778.9	571	36259.5	571	38495.7	571	31292	571	20994		783	757743	783	1382110	783	1436970	783	1722360	783	1479630	783	1490160	783	1379590	783	706109	783	204591	783	204935		553	283665		988	618463		381.536
	562	36677.8	562	36688.4	562	38932.3	562	37614.9	562	37479.8	572	34025.2	572	35481.8	572	37710.8	572	31123.6	572	21750.4		784	760547	784	1401320	784	1459810	784	1762190	784	1506690	784	1523630	784	1405800	784	711809	784	205390	784	205681		554	300760		990	625008		409.863
	563	36636.3	563	36444.2	563	38687.9	563	37663.6	563	37220.5	573	33282.5	573	34710.5	573	36936.4	573	31027.4	573	22554.8		785	763458	785	1420620	785	1481970	785	1802510	785	1534240	785	1556290	785	1431340	785	717686	785	206328	785	206536		555	317804		992	631069		440.293
	564	36520.2	564	36084.3	564	38381.8	564	37651.5	564	36873.9	574	32541.6	574	33941.2	574	36147	574	30966.8	574	23398.5		786	766306	786	1438970	786	1503520	786	1843290	786	1562650	786	1587570	786	1457170	786	722746	786	207310	786	207310		556	334506		994	636618		472.982
	565	36336.2	565	35707.1	565	37969.3	565	37543.8	565	36443.7	575	31794.2	575	33194.5	575	35395.3	575	30931.4	575	24298.9		787	768535	787	1455970	787	1525190	787	1883630	787	1591160	787	1618720	787	1482500	787	727542	787	208331	787	208331		557	351018		996	641559		508.098
	566	36109	566	35261.5	566	37521	566	37400.8	566	35957	576	30993.1	576	32467.7	576	34589.8	576	30949.1	576	25263.7		788	770727	788	1470670	788	1544720	788	1922790	788	1618760	788	1648840	788	1506430	788	732111	788	209435	788	209435		558	367209		998	645880		545.821
	567	35817.8	567	34744.2	567	36995.5	567	37183	567	35429.2	577	30256.1	577	31702.6	577	33871.9	577	30985.2	577	26258.4		789	772734	789	1484820	789	1563150	789	1961180	789	1645290	789	1677740	789	1528470	789	736434	789	210617	789	210617		559	382880		1000	649399		586.345
	568	35478.9	568	34206.4	568	36396.6	568	36904.3	568	34830	578	29512.5	578	30953.6	578	33151.8	578	31018	578	27281.7		790	773594	790	1498650	790	1580650	790	1997890	790	1671190	790	1705210	790	1549700	790	740537	790	211618	790	211618		560	398101		1002	652140		629.877
	569	35076	569	33601.7	569	35752.1	569	36590.3	569	34203.1	579	28837.5	579	30198.9	579	32389.2	579	31044.7	579	28261.4		791	774268	791	1512680	791	1597700	791	2033200	791	1696020	791	1732430	791	1569810	791	744336	791	212802	791	212802		561	412782		1004	654062		676.641
	570	34621.3	570	32953	570	35080.7	570	36261.9	570	33545.8	580	28126.8	580	29497.1	580	31664.3	580	31122.4	580	29259.4		792	774485	792	1526390	792	1612550	792	2066900	792	1720060	792	1758730	792	1589050	792	747872	792	213853	792	213853		562	426802		1006	655123		726.878
	571	34162.5	571	32313.5	571	34403.2	571	35860.6	571	32895.7	581	27478.2	581	28837.6	581	30967	581	31184.4	581	30234.1		793	775081	793	1538350	793	1625390	793	2098330	793	1742950	793	1783110	793	1605740	793	751131	793	214971	793	214971		563	440180		1008	655393		780.844
	572	33665.1	572	31670.5	572	33700.7	572	35441.7	572	32214.8	582	26856.3	582	28204.2	582	30286.6	582	31197.4	582	31175.5		794	775320	794	1549470	794	1637350	794	2127730	794	1763700	794	1805620	794	1620610	794	754101	794	216207	794	216207		564	452671		1010	654844		838.817
	573	33138.1	573	30967.8	573	32979.9	573	34976.9	573	31556	583	26217.2	583	27561.4	583	29535.3	583	31220.7	583	32053.1		795	775291	795	1560170	795	1648560	795	2155570	795	1784050	795	1827400	795	1634660	795	756793	795	217526	795	217526		565	464384		1012	653546		901.094
	574	32609.4	574	30309.5	574	32266.4	574	34476.8	574	30916.3	584	25633.4	584	26961	584	28876	584	31174.2	584	32917.7		796	775045	796	1568440	796	1658460	796	2181900	796	1803000	796	1848160	796	1647350	796	759225	796	218992	796	218992		566	475115		1014	651376		967.994
	575	32057.1	575	29654.3	575	31521.4	575	33999.7	575	30224.4	585	25044.1	585	26330.4	585	28172.5	585	31124.4	585	33734.1		797	774271	797	1575320	797	1666980	797	2205800	797	1820070	797	1866550	797	1654540	797	761405	797	220716	797	220716		567	484723		1016	648476		1039.86
	576	31439.1	576	28967.1	576	30776.1	576	33473.3	576	29550.3	586	24470.5	586	25704.6	586	27530.5	586	31019.1	586	34469.4		798	773890	798	1580730	798	1671670	798	2228600	798	1836440	798	1883950	798	1664110	798	763317	798	222638	798	222638		568	493288		1018	644787		1117.07
	577	30834.4	577	28273	577	30026.7	577	32954.3	577	28857.2	587	23930.8	587	25126	587	26881	587	30910.9	587	35148.6		799	773615	799	1585000	799	1675710	799	2250000	799	1852450	799	1900280	799	1675060	799	764889	799	224931	799	224931		569	500617		1020	640263		1200
	578	30221.4	578	27622.5	578	29342.6	578	32434.2	578	28206.1	588	23391.5	588	24541.4	588	26227.9	588	30769.2	588	35791.8		800	772495	800	1587870	800	1678310	800	2270530	800	1867960	800	1915020	800	1686640	800	766203	800	227599	800	227599		570	506883		1022	635038
	579	29623.8	579	26987.7	579	28634.3	579	31899	579	27536.6	589	22834.6	589	23961.4	589	25605.7	589	30575.5	589	36369		801	770428	801	1589870	801	1681020	801	2288020	801	1881440	801	1928170	801	1696660	801	767191	801	230600	801	230600		571	511960		1024	629197
	580	28995.2	580	26348.7	580	27947.5	580	31380.9	580	26881.7	590	22309.3	590	23376.6	590	24983.3	590	30364	590	36874.9		802	768813	802	1590510	802	1681430	802	2302990	802	1892950	802	1939580	802	1704710	802	767856	802	233844	802	233844		572	515799		1026	622698
	581	28360.2	581	25708.3	581	27305	581	30856.8	581	26224	591	21784.5	591	22811.6	591	24411.2	591	30164.8	591	37272.4		803	766172	803	1590880	803	1681450	803	2314960	803	1902820	803	1949810	803	1712690	803	768154	803	237341	803	237341		573	518480		1028	615501
	582	27724.1	582	25067.6	582	26676.1	582	30364.6	582	25592.9	592	21291.7	592	22276.7	592	23818.5	592	29913	592	37630.7		804	763596	804	1591670	804	1681180	804	2324900	804	1910570	804	1959100	804	1720250	804	768095	804	241015	804	241015		574	520088		1030	607653
	583	27101.7	583	24443.4	583	26033.4	583	29842.4	583	25000.3	593	20801.1	593	21772.9	593	23224.8	593	29646.2	593	37946.8		805	760220	805	1593010	805	1680060	805	2332610	805	1918070	805	1967880	805	1726080	805	767636	805	244838	805	244838		575	520656		1032	599314
	584	26504.3	584	23870	584	25384.4	584	29321.2	584	24382.3	594	20350	594	21253.6	594	22700.7	594	29376.1	594	38187.2		806	757454	806	1593250	806	1678240	806	2339840	806	1923420	806	1976470	806	1730930	806	766779	806	248701	806	248701		576	520276		1034	590405
	585	25923.7	585	23298.3	585	24788.6	585	28810	585	23833	595	19885.4	595	20773.4	595	22160.8	595	29066.6	595	38417.8		807	754736	807	1593790	807	1676440	807	2344890	807	1927740	807	1983850	807	1735280	807	765476	807	252661	807	252661		577	518893		1036	580977
	586	25366.2	586	22732.8	586	24191.8	586	28284.3	586	23266.6	596	19424.8	596	20276	596	21651.6	596	28745.9	596	38496.8		808	752342	808	1594150	808	1673470	808	2348690	808	1930480	808	1990590	808	1739750	808	763701	808	256646	808	256646		578	516643		1038	571112
	587	24785.1	587	22138.4	587	23618.7	587	27751.3	587	22728.3	597	19010.2	597	19815.8	597	21187.1	597	28417.2	597	38598.6		809	749719	809	1594990	809	1671630	809	2351890	809	1932640	809	1997650	809	1745600	809	761469	809	260584	809	260584		579	513610		1040	560773
	588	24235.5	588	21581	588	23083.7	588	27243.6	588	22179	598	18576	598	19362.5	598	20712.2	598	28063.2	598	38666.2		810	746536	810	1596170	810	1670300	810	2354070	810	1934260	810	2005490	810	1750720	810	758772	810	264452	810	264127		580	509837		1042	550068
	589	23678	589	21056.8	589	22529.2	589	26714	589	21653.9	599	18133.9	599	18907.2	599	20266.7	599	27717.5	599	38684.3		811	742618	811	1598390	811	1668940	811	2353280	811	1934060	811	2011880	811	1754110	811	755569	811	267613	811	267922		581	505533		1044	538920
	590	23152.3	590	20558.3	590	22032.5	590	26188.3	590	21144	600	17692.4	600	18451.1	600	19808.9	600	27354.3	600	38692.9		812	738499	812	1600300	812	1668450	812	2350980	812	1933830	812	2017960	812	1757370	812	751867	812	270865	812	271451		582	500505		1046	527360
	591	22621.3	591	20053	591	21517.3	591	25694.5	591	20657.4	601	17299.7	601	17968.5	601	19382.8	601	26989.5	601	38652.2		813	734041	813	1600270	813	1667310	813	2349730	813	1933020	813	2023610	813	1759960	813	747654	813	274284	813	274902		583	495019		1048	515436
	592	22100.6	592	19547.9	592	21029.8	592	25192.1	592	20158.7	602	16889.7	602	17554.4	602	18948.6	602	26621.7	602	38506.8		814	728719	814	1599110	814	1665290	814	2348260	814	1930800	814	2027490	814	1760790	814	742940	814	277425	814	278182		584	488687		1050	503206
	593	21583.8	593	19053.5	593	20518.5	593	24694.6	593	19686	603	16541.6	603	17123.4	603	18560	603	26228.6	603	38408		815	724229	815	1596310	815	1662830	815	2346820	815	1929520	815	2030240	815	1761180	815	737732	815	280470	815	281137		585	481535		1052	490785
	594	21098.2	594	18586.4	594	20031.8	594	24241.2	594	19260.9	604	16167.7	604	16734.9	604	18169.5	604	25902.1	604	38319		816	719473	816	1591400	816	1660250	816	2344280	816	1927420	816	2032650	816	1760730	816	733995	816	283500	816	284027		586	473497		1054	478231
	595	20636	595	18140	595	19574.7	595	23727.2	595	18839.3	605	15837.4	605	16371.2	605	17750.1	605	25541.1	605	38188.2		817	714341	817	1588080	817	1657790	817	2340150	817	1924750	817	2033820	817	1759340	817	728593	817	286550	817	286986		587	464520		1056	465703
	596	20165.6	596	17699.4	596	19119.7	596	23255.3	596	18398.2	606	15503.3	606	15993.5	606	17347.7	606	25136.7	606	38042.1		818	708874	818	1583780	818	1653930	818	2336060	818	1921310	818	2034800	818	1757260	818	721738	818	289468	818	289584		588	454753		1058	453265
	597	19690.3	597	17289.7	597	18712.7	597	22781.5	597	18016.9	607	15170.6	607	15609.7	607	16943.7	607	24751.4	607	37862.3		819	703627	819	1577210	819	1650710	819	2331210	819	1917350	819	2034970	819	1754470	819	713557	819	292217	819	291973		589	444178		1060	440931
	598	19269.8	598	16891.6	598	18294.2	598	22312.4	598	17582.9	608	14868.9	608	15234.3	608	16574.8	608	24380.8	608	37770.9		820	698109	820	1570040	820	1647230	820	2324970	820	1912580	820	2034760	820	1749960	820	704351	820	294900	820	294284		590	432687		1062	428707
	599	18829.6	599	16504.4	599	17877.1	599	21873.7	599	17187	609	14566.9	609	14876.2	609	16183.3	609	23992.3	609	37612.8		821	693162	821	1561620	821	1642680	821	2318450	821	1907810	821	2034160	821	1744450	821	694443	821	297367	821	296293		591	420419		1064	416678
	600	18376.9	600	16109	600	17479.5	600	21408.4	600	16788.4	610	14264.8	610	14548.3	610	15825.2	610	23593.5	610	37497.6		822	688108	822	1552620	822	1636950	822	2311530	822	1902220	822	2032770	822	1738450	822	683734	822	299884	822	298377		592	407752		1066	404817
	601	17947.6	601	15748.3	601	17078.3	601	20960.8	601	16421.9	611	14010.5	611	14242.1	611	15462.8	611	23248.8	611	37325.9		823	682949	823	1544030	823	1632340	823	2305680	823	1896980	823	2030260	823	1731750	823	672782	823	302330	823	300339		593	394858		1068	393306
	602	17536.5	602	15395.9	602	16719.2	602	20515.3	602	16048.7	612	13683.6	612	13910	612	15123.9	612	22853.4	612	37180.7		824	677455	824	1536260	824	1627280	824	2300540	824	1891680	824	2027830	824	1725210	824	661521	824	304182	824	301848		594	382203		1070	382127
	603	17133.5	603	15020.4	603	16319.5	603	20089	603	15674.9	613	13355.8	613	13609	613	14801.6	613	22490.2	613	36994.7		825	672022	825	1528630	825	1621600	825	2295350	825	1886420	825	2025170	825	1718160	825	649986	825	306185	825	303274		595	369895		1072	371293
	604	16733.5	604	14691.9	604	15950.1	604	19698.1	604	15307.7	614	13055.2	614	13311	614	14480.6	614	22161.1	614	36828.4		826	666992	826	1520190	826	1613990	826	2289470	826	1880340	826	2020190	826	1710970	826	638088	826	307910	826	304596		596	358409		1074	360853
	605	16344.5	605	14340.1	605	15571.3	605	19281.4	605	14965.8	615	12765.3	615	13020.1	615	14151.5	615	21840.8	615	36619.1		827	662286	827	1512230	827	1605230	827	2283020	827	1873640	827	2014220	827	1703150	827	625744	827	309877	827	306004		597	347636		1076	350768
	606	15960.2	606	14009	606	15187.7	606	18873.9	606	14636.6	616	12474.6	616	12759	616	13834.6	616	21458.8	616	36417.3		828	657583	828	1504410	828	1594810	828	2277070	828	1867530	828	2007710	828	1699720	828	613717	828	311979	828	307490		598	337613		1078	341130
	607	15592.1	607	13698.3	607	14829.6	607	18462.7	607	14301.7	617	12201.5	617	12487.7	617	13529	617	21118.9	617	36271.3		829	652590	829	1497840	829	1586160	829	2271080	829	1861280	829	2000850	829	1695250	829	601894	829	313980	829	309114		599	328456		1080	331953
	608	15232.5	608	13413.5	608	14460.4	608	18075.7	608	13975.5	618	11931.9	618	12210.3	618	13257.4	618	20775.2	618	36072.9		830	647973	830	1492250	830	1577940	830	2263950	830	1854200	830	1992900	830	1690200	830	589962	830	316029	830	311106		600	319917		1082	323164
	609	14894.4	609	13111.2	609	14161.1	609	17689.4	609	13702.2	619	11685.3	619	11936.1	619	12957.5	619	20427.8	619	35898.4		831	642911	831	1486350	831	1569750	831	2255320	831	1846360	831	1985110	831	1683620	831	578585	831	318423	831	313228		601	311997		1084	314762
	610	14560	610	12804.7	610	13839.2	610	17300.6	610	13393	620	11433.9	620	11690.1	620	12700.3	620	20134.7	620	35646.4		832	637807	832	1478680	832	1560280	832	2247340	832	1838100	832	1977120	832	1676950	832	567541	832	321113	832	315511		602	304929		1086	306669
	611	14219.8	611	12503	611	13534.6	611	16922.6	611	13116.7	621	11205.1	621	11451.1	621	12448.1	621	19850.8	621	35461.6		833	632506	833	1469410	833	1551190	833	2239100	833	1829660	833	1969140	833	1670690	833	557191	833	324024	833	318485		603	298950		1088	298900
	612	13895	612	12231.8	612	13217.9	612	16571.9	612	12841.2	622	10932.5	622	11192.8	622	12162.1	622	19574.2	622	35231.3		834	627051	834	1459620	834	1542340	834	2231440	834	1820440	834	1961380	834	1664310	834	547284	834	327224	834	321759		604	294258		1090	291445
	613	13564.9	613	11984.3	613	12917.7	613	16210.9	613	12550.2	623	10705.1	623	10945	623	11917.9	623	19291.4	623	35018.1		835	621636	835	1448390	835	1532990	835	2224590	835	1811860	835	1953030	835	1657430	835	537939	835	330304	835	325189		605	290756		1092	284216
	614	13268.1	614	11744	614	12659.5	614	15866.2	614	12290.3	624	10473.7	624	10689.4	624	11669.6	624	18977.9	624	34835.8		836	616160	836	1437960	836	1523480	836	2217580	836	1803160	836	1944640	836	1650530	836	529265	836	333648	836	328865		606	288168		1094	277212
	615	12970	615	11485	615	12364	615	15540.2	615	11999.6	625	10237.9	625	10439.1	625	11415.3	625	18709.6	625	34622.7		837	610598	837	1429180	837	1513650	837	2208750	837	1793780	837	1934750	837	1643260	837	521473	837	337123	837	332846		607	286387		1096	270471
	616	12660.3	616	11229.6	616	12085.6	616	15216.9	616	11735.7	626	10014.6	626	10187.2	626	11182.9	626	18438	626	34386.3		838	605114	838	1417840	838	1502140	838	2199140	838	1782480	838	1923670	838	1634910	838	514298	838	340593	838	336961		608	284949		1098	264005
	617	12380.3	617	11001.8	617	11830.1	617	14892.7	617	11504	627	9800.96	627	9955.2	627	10932.2	627	18120.6	627	34266.1		839	600493	839	1405090	839	1491280	839	2188610	839	1770430	839	1912290	839	1625330	839	507777	839	344419	839	341476		609	283960		1100	257825
	618	12114.7	618	10789.8	618	11576.1	618	14605.6	618	11256	628	9607.88	628	9724.94	628	10675.9	628	17861.5	628	34020.9		840	594758	840	1393810	840	1479900	840	2176800	840	1758850	840	1900790	840	1615200	840	502010	840	348604	840	346793		610	283385		1102	251913
	619	11843.2	619	10575.8	619	11360	619	14282.4	619	10997.8	629	9443.01	629	9508.54	629	10432.3	629	17624.5	629	33808.3		841	587955	841	1382020	841	1468750	841	2164930	841	1747690	841	1888720	841	1604880	841	496891	841	353005	841	352181		611	283368		1104	246295
	620	11563.9	620	10358.1	620	11162.2	620	13997.3	620	10766.8	630	9276.29	630	9293.03	630	10200.7	630	17369.4	630	33593.6		842	581393	842	1369280	842	1457250	842	2153670	842	1736750	842	1876810	842	1595420	842	492403	842	357549	842	358009		612	283996		1106	240897
	621	11296	621	10142	621	10948.2	621	13691.4	621	10549.3	631	9126.83	631	9099.37	631	9988.32	631	17116.4	631	33416.4		843	575264	843	1356810	843	1445520	843	2140660	843	1725020	843	1864480	843	1585410	843	488590	843	362380	843	364299		613	285385		1108	235709
	622	11047.3	622	9911.42	622	10714.6	622	13394	622	10296.6	632	8960.11	632	8917.02	632	9794.75	632	16903.3	632	33266.6		844	568833	844	1344340	844	1433160	844	2125810	844	1712100	844	1850530	844	1574430	844	485382	844	367505	844	371091		614	287689		1110	230701
	623	10778.3	623	9716.41	623	10484.2	623	13118.9	623	10093.7	633	8781.9	633	8759.09	633	9585.58	633	16643.1	633	33030.1		845	562478	845	1332520	845	1420700	845	2111150	845	1699320	845	1836620	845	1563710	845	482264	845	372784	845	378490		615	290981		1112	225900
	624	10502.3	624	9516.88	624	10254.5	624	12816.8	624	9850.72	634	8612.72	634	8579.25	634	9402.85	634	16418.4	634	32809.2		846	555666	846	1320900	846	1407990	846	2094810	846	1685400	846	1821590	846	1553020	846	479458	846	379107	846	386301		616	295543		1114	221312
	625	10247.7	625	9312.7	625	9996.02	625	12541.7	625	9656.21	635	8438.72	635	8388.87	635	9215.49	635	16202.4	635	32490.6		847	549403	847	1310080	847	1394780	847	2078400	847	1671480	847	1806420	847	1541820	847	474353	847	386173	847	395065		617	301331		1116	217013
	626	10010.1	626	9102.63	626	9785.73	626	12277.7	626	9446.52	636	8256.06	636	8197.92	636	9064.41	636	15951.3	636	32229.9		848	542881	848	1299920	848	1382050	848	2062070	848	1657980	848	1792010	848	1530500	848	469617	848	393363	848	404094		618	308376		1118	212877
	627	9776.66	627	8881	627	9538.43	627	12004.2	627	9262.9	637	8091.15	637	8028.19	637	8898.61	637	15747.4	637	31935.2		849	536296	849	1288990	849	1369730	849	2045160	849	1644070	849	1777500	849	1517970	849	464740	849	401337	849	413840		619	316461		1120	209010
	628	9547.79	628	8675.95	628	9316.91	628	11757.7	628	9066.9	638	7924.64	638	7858.48	638	8715.6	638	15539.4	638	31656		850	529679	850	1277130	850	1356570	850	2027570	850	1629340	850	1763320	850	1505250	850	460239	850	409761	850	424340		620	325484		1122	205392
	629	9312.09	629	8483.18	629	9076.18	629	11499.1	629	8862.78	639	7780.19	639	7707.63	639	8533.46	639	15296	639	31353.6		851	523515	851	1264220	851	1343390	851	2010110	851	1615690	851	1748490	851	1493670	851	455707	851	418837	851	435459		621	334962		1124	201938
	630	9094.16	630	8286.11	630	8866.3	630	11259.6	630	8669.23	640	7614.27	640	7555.1	640	8352.26	640	15053.9	640	31074.9		852	517061	852	1251430	852	1331080	852	1993290	852	1601770	852	1734000	852	1482670	852	451121	852	428507	852	446923		622	344891		1126	198702
	631	8890.94	631	8078.69	631	8668.64	631	11007.1	631	8499.98	641	7474.04	641	7409.66	641	8176.44	641	14894.3	641	30798.7		853	510662	853	1238870	853	1319290	853	1977650	853	1588710	853	1719700	853	1472360	853	447126	853	438736	853	459181		623	354896		1128	195629
	632	8685.01	632	7908.92	632	8456.1	632	10754.4	632	8311.62	642	7326.24	642	7281.37	642	8017.26	642	14677.4	642	30477.4		854	504285	854	1226260	854	1306470	854	1960770	854	1575100	854	1705410	854	1461470	854	442810	854	449597	854	472531		624	364983		1130	192666
	633	8477.09	633	7732.68	633	8297.76	633	10507.9	633	8139.2	643	7212.01	643	7130.89	643	7840.02	643	14495.7	643	30178.6		855	497516	855	1213120	855	1293660	855	1942520	855	1560750	855	1690340	855	1449540	855	438119	855	461298	855	486356		625	375102		1132	189784
	634	8282.49	634	7564.71	634	8107.86	634	10281.4	634	7951.66	644	7102.92	644	7029.91	644	7706.75	644	14306.7	644	29845.9		856	490892	856	1201400	856	1280050	856	1923680	856	1545610	856	1674250	856	1438710	856	433631	856	473485	856	501088		626	385485		1134	186959
	635	8083.7	635	7404.9	635	7944.31	635	10058.6	635	7774.14	645	6955.75	645	6920.68	645	7561.34	645	14096.6	645	29570.2		857	484669	857	1189360	857	1266700	857	1905050	857	1531080	857	1658980	857	1427710	857	429429	857	486027	857	516194		627	396010		1136	184240
	636	7892.56	636	7266.66	636	7782.33	636	9866.29	636	7616.08	646	6842.82	646	6795.3	646	7412.05	646	13880.6	646	29304.1		858	478646	858	1177200	858	1253880	858	1886720	858	1517140	858	1643810	858	1416460	858	425653	858	499069	858	532179		628	406245		1138	181542
	637	7702.26	637	7156.37	637	7653.04	637	9634.06	637	7441.46	647	6715.12	647	6646.74	647	7299.67	647	13682.6	647	29028.7		859	472767	859	1165560	859	1240400	859	1868170	859	1502540	859	1628640	859	1404410	859	421641	859	513273	859	548809		629	415995		1140	178886
	638	7525.71	638	7010.4	638	7533.22	638	9429.7	638	7285.51	648	6606.06	648	6501.48	648	7171.96	648	13485.8	648	28766.6		860	466882	860	1154340	860	1227630	860	1849400	860	1487930	860	1613140	860	1393110	860	417694	860	528098	860	566299		630	424882		1142	176250
	639	7372.08	639	6868.74	639	7380.42	639	9220.12	639	7137.89	649	6485.8	649	6379.51	649	7023.18	649	13289.4	649	28478.6		861	461293	861	1142500	861	1214320	861	1831200	861	1473620	861	1598410	861	1381640	861	414032	861	543728	861	585047		631	432827		1144	173634
	640	7209.76	640	6769.68	640	7252.08	640	9044.65	640	7040.92	650	6373.74	650	6268.3	650	6893.31	650	13082.4	650	28185.4		862	455709	862	1129990	862	1201180	862	1813710	862	1459040	862	1584090	862	1370410	862	410664	862	560279	862	604667		632	439889		1146	171029
	641	7071.59	641	6674.94	641	7144.74	641	8874.35	641	6910.62	651	6265.21	651	6170.68	651	6773.92	651	12858.5	651	27949.6		863	450048	863	1118640	863	1188760	863	1796470	863	1445100	863	1570110	863	1359570	863	407257	863	576978	863	624983		633	446120		1148	168450
	642	6924.65	642	6566.16	642	7034.85	642	8705.43	642	6762.51	652	6175.35	652	6049.32	652	6637.9	652	12696.7	652	27676.8		864	444120	864	1106580	864	1176430	864	1779730	864	1431320	864	1555580	864	1348950	864	403830	864	594824	864	646347		634	451572		1150	165901
	643	6782.67	643	6453.09	643	6948.86	643	8525.88	643	6634.34	653	6071	653	5966.01	653	6505.63	653	12526.3	653	27442.3		865	438256	865	1094960	865	1163980	865	1762510	865	1417740	865	1541010	865	1337690	865	400607	865	613289	865	668447		635	456625		1152	163406
	644	6645.98	644	6364.11	644	6861.62	644	8349.17	644	6523.41	654	5991.14	654	5874.25	654	6360.71	654	12346.6	654	27226.2		866	433215	866	1083340	866	1151150	866	1744800	866	1403830	866	1526450	866	1325980	866	398141	866	632347	866	691036		636	461075		1154	160930
	645	6503.19	645	6259.39	645	6744.43	645	8184.57	645	6411.73	655	5894.12	655	5801.25	655	6260.14	655	12167.8	655	27006		867	428124	867	1071560	867	1138560	867	1726730	867	1389070	867	1511300	867	1314040	867	395652	867	652059	867	714853		637	465266		1156	158498
	646	6371.74	646	6174.51	646	6637.19	646	8017.86	646	6277.58	656	5798.69	656	5705.38	656	6159.06	656	11991.5	656	26722.3		868	422746	868	1060410	868	1126000	868	1708600	868	1374350	868	1496400	868	1301360	868	393082	868	672336	868	739309		638	469061		1158	156111
	647	6226.86	647	6073.11	647	6518.79	647	7856.45	647	6172.64	657	5704.83	657	5604.02	657	6037.82	657	11817.6	657	26421.7		869	417034	869	1048170	869	1114380	869	1690990	869	1360850	869	1482230	869	1288330	869	390549	869	693356	869	764463		639	472499		1160	153811
	648	6091.74	648	5962.81	648	6405.91	648	7699.17	648	6054.72	658	5617.16	658	5482.28	658	5943.55	658	11620.1	658	26176.1		870	411484	870	1035730	870	1102270	870	1673820	870	1347670	870	1468740	870	1276180	870	388064	870	715466	870	789811		640	475724		1162	151634
	649	5984.15	649	5855.66	649	6297.33	649	7547.23	649	5955.72	659	5520.11	659	5378.63	659	5824.75	659	11437.6	659	25928.9		871	405889	871	1023920	871	1090120	871	1656620	871	1333980	871	1453960	871	1264280	871	385617	871	738366	871	816037		641	478577		1164	149598
	650	5881.07	650	5756.6	650	6195.61	650	7414.28	650	5878.08	660	5430.54	660	5290.71	660	5730.25	660	11250.1	660	25682.5		872	400393	872	1012430	872	1077890	872	1639650	872	1320060	872	1439080	872	1252320	872	382945	872	762178	872	843398		642	481228		1166	147649
	651	5768.54	651	5648.97	651	6054.28	651	7269.7	651	5780.35	661	5339.38	661	5203.68	661	5632.07	661	11079.6	661	25402.2		873	394775	873	1001030	873	1066120	873	1621760	873	1306450	873	1424070	873	1240230	873	380106	873	786680	873	871593		643	483708		1168	145879
	652	5664.75	652	5548.79	652	5948.97	652	7149.31	652	5657.56	662	5251.18	662	5126.31	662	5527.13	662	10903.8	662	25145.1		874	389092	874	988905	874	1053450	874	1604000	874	1292230	874	1409060	874	1227990	874	377700	874	811593	874	900257		644	486023		1170	144229
	653	5556.11	653	5469.39	653	5848.87	653	7006.08	653	5551.84	663	5155.26	663	5014.43	663	5431.78	663	10727.3	663	24877.8		875	383481	875	977143	875	1041120	875	1586230	875	1277570	875	1394420	875	1215740	875	375247	875	836912	875	929063		645	488001		1172	142612
	654	5453.92	654	5373.51	654	5767.83	654	6861.62	654	5461.42	664	5057.91	664	4919.12	664	5306.82	664	10590.6	664	24609.8		876	377723	876	965355	876	1029210	876	1568480	876	1263050	876	1379710	876	1202710	876	373276	876	862985	876	957947		646	489890		1174	141085
	655	5346.02	655	5285.69	655	5690.74	655	6693.84	655	5380.5	665	5006.11	665	4857.36	665	5199.69	665	10423.8	665	24289.4		877	372013	877	954243	877	1017380	877	1551330	877	1249460	877	1365570	877	1189860	877	371911	877	888840	877	986810		647	491500		1176	139592
	656	5230.05	656	5198.75	656	5578	656	6547.32	656	5281.94	666	4925.05	666	4751.03	666	5100.18	666	10248.4	666	24008.2		878	366298	878	943238	878	1005820	878	1533870	878	1235740	878	1350890	878	1177060	878	370759	878	914761	878	1015960		648	493109		1178	138094
	657	5110.91	657	5103.77	657	5499.88	657	6410.97	657	5193.42	667	4852.29	667	4651.19	667	4987.33	667	10124.6	667	23736.7		879	360334	879	932052	879	993797	879	1516610	879	1221320	879	1336320	879	1163960	879	369460	879	941066	879	1044780		649	494513		1180	136656
	658	5004.98	658	5007.03	658	5383.96	658	6271.28	658	5108.71	668	4801.3	668	4599.61	668	4920.28	668	9928.25	668	23463.6		880	354882	880	920657	880	981477	880	1498450	880	1206980	880	1321020	880	1151400	880	368052	880	966994	880	1073250		650	495881		1182	135298
	659	4899.82	659	4929.77	659	5301.7	659	6130.48	659	5027.48	669	4719.43	669	4496.13	669	4841.06	669	9774.23	669	23230.8		881	349491	881	909201	881	969137	881	1480680	881	1193160	881	1305560	881	1138890	881	366718	881	993016	881	1101050		651	497016		1184	133945
	660	4799.06	660	4845.62	660	5217.07	660	6015.8	660	4972.29	670	4654.65	670	4413.62	670	4761.26	670	9639	670	22991.3		882	344065	882	898079	882	956869	882	1462970	882	1179050	882	1290640	882	1127570	882	365368	882	1018470	882	1127740		652	498062		1186	132553
	661	4704.34	661	4764.33	661	5133.15	661	5852.67	661	4890.64	671	4603.82	671	4331.37	671	4712.89	671	9496.61	671	22747.1		883	338598	883	886485	883	944160	883	1444700	883	1165220	883	1275280	883	1116800	883	364720	883	1043830	883	1154640		653	499106		1188	131162
	662	4615.89	662	4681.2	662	5050.61	662	5740.03	662	4811.06	672	4552.74	672	4268.82	672	4627.82	672	9331.22	672	22492.1		884	333026	884	873880	884	931533	884	1425570	884	1150710	884	1259750	884	1105020	884	363959	884	1068420	884	1180170		654	499930		1190	129735
	663	4544.52	663	4607.24	663	4954.03	663	5629.8	663	4764.59	673	4509.79	673	4215.35	673	4554.99	673	9160.14	673	22233.9		885	327491	885	861749	885	918977	885	1406640	885	1136040	885	1244020	885	1093960	885	363402	885	1092520	885	1204720		655	500703		1192	128269
	664	4463.3	664	4558.34	664	4910.16	664	5521.52	664	4682.41	674	4440.97	674	4162.09	674	4493.65	674	9018.25	674	22035.7		886	321940	886	849832	886	905859	886	1387840	886	1121680	886	1228280	886	1083150	886	363151	886	1115530	886	1228110		656	501347		1194	126816
	665	4388.55	665	4503.61	665	4850.66	665	5425.26	665	4575.07	675	4385.99	675	4127.92	675	4419.22	675	8897.59	675	21831.1		887	316392	887	837725	887	892235	887	1369010	887	1107390	887	1212420	887	1071090	887	362731	887	1137490	887	1250250		657	502065		1196	125418
	666	4306.25	666	4418.8	666	4785.61	666	5323.62	666	4512.34	676	4343.16	676	4078.16	676	4345.9	676	8776.33	676	21598		888	310998	888	825620	888	878921	888	1349870	888	1092230	888	1196660	888	1058010	888	362426	888	1158930	888	1271370		658	502614		1198	124064
	667	4244.99	667	4380.99	667	4718.18	667	5208.45	667	4457.49	677	4315.65	677	4062.64	677	4279.44	677	8667.91	677	21326		889	305731	889	812789	889	865354	889	1330770	889	1077380	889	1180610	889	1045670	889	362072	889	1178490	889	1290690		659	503247		1200	122740
	668	4166.16	668	4352.6	668	4647.31	668	5105.64	668	4403.79	678	4276.35	678	4009.61	678	4223.51	678	8568.19	678	21132.6		890	300441	890	799850	890	852334	890	1311940	890	1062760	890	1165030	890	1033570	890	361753	890	1196560	890	1308200		660	503812		1202	121466
	669	4104.59	669	4283.18	669	4581.39	669	4999.43	669	4335.67	679	4196.33	679	3987.55	679	4172.83	679	8450.67	679	20868.4		891	295005	891	787349	891	838954	891	1293260	891	1048270	891	1149460	891	1021500	891	361736	891	1213170	891	1324140		661	504378		1204	120287
	670	4034.63	670	4228	670	4525.21	670	4892.18	670	4232.2	680	4157.06	680	3937.64	680	4141.06	680	8349.31	680	20628.9		892	289365	892	774486	892	826205	892	1274730	892	1034370	892	1134040	892	1010370	892	362162	892	1228440	892	1338540		662	504973		1206	119189
	671	3952.43	671	4187.66	671	4464.33	671	4795.17	671	4182.5	681	4082.67	681	3879.34	681	4067.9	681	8239.35	681	20446.2		893	283877	893	762050	893	813508	893	1256320	893	1020250	893	1118860	893	999296	893	362327	893	1242170	893	1350720		663	505544		1208	118092
	672	3898.64	672	4155.38	672	4395.76	672	4720.61	672	4108.74	682	4034.74	682	3819.27	682	3992.45	682	8145.03	682	20240.3		894	278468	894	749592	894	800721	894	1237960	894	1006020	894	1103390	894	987642	894	363052	894	1253600	894	1360880		664	506247		1210	117057
	673	3839.21	673	4124.07	673	4339.8	673	4639.08	673	4067.2	683	3982.4	683	3764.48	683	3913.59	683	8026.83	683	20056.1		895	272897	895	737538	895	788104	895	1219350	895	991914	895	1088340	895	975735	895	364176	895	1263200	895	1369300		665	506968		1212	116074
	674	3777.36	674	4096.02	674	4293.37	674	4580.15	674	4029.72	684	3925.48	684	3728.79	684	3852.92	684	7920.12	684	19829.3		896	267626	896	725512	896	775498	896	1201020	896	978059	896	1073260	896	963688	896	365335	896	1270860	896	1375390		666	507861		1214	115160
	675	3708.3	675	4051.55	675	4255.47	675	4501.79	675	3963.88	685	3889.1	685	3707.54	685	3810.7	685	7840.42	685	19581.9		897	262281	897	714455	897	763581	897	1183100	897	964083	897	1058360	897	950466	897	366050	897	1276380	897	1379360		667	508674		1216	114289
	676	3665.14	676	4023.85	676	4220.56	676	4439.5	676	3917.54	686	3805.75	686	3658.69	686	3740.84	686	7753.85	686	19366.4		898	256903	898	703250	898	751702	898	1166110	898	950823	898	1043910	898	937093	898	366874	898	1280060	898	1380950		668	509493		1218	113409
	677	3622.03	677	3978.09	677	4209.83	677	4354.68	677	3886.66	687	3750.73	687	3605.32	687	3693.41	687	7678.13	687	19165.8		899	251744	899	692780	899	740151	899	1149220	899	937744	899	1029840	899	924523	899	367328	899	1281580	899	1380050		669	510236		1220	112470
	678	3570.13	678	3970.97	678	4179.17	678	4282.93	678	3840.24	688	3735.81	688	3573.25	688	3613.59	688	7625.59	688	18953.6		900	246676	900	682422	900	728746	900	1132630	900	924644	900	1016130	900	914147	900	367598	900	1281320	900	1376810		670	511155		1222	111519
	679	3525.43	679	3929.12	679	4119.23	679	4220.84	679	3825.13	689	3727.51	689	3551.49	689	3564.47	689	7587.91	689	18736.3		901	241921	901	672706	901	717700	901	1116260	901	911899	901	1002070	901	904107	901	368275	901	1279540	901	1372230		671	512048		1224	110533
	680	3482.33	680	3905.81	680	4076.09	680	4159.93	680	3793.53	690	3692.81	690	3486.88	690	3490.9	690	7541.15	690	18541.9		902	237536	902	663294	902	707042	902	1100370	902	899554	902	988859	902	892960	902	369366	902	1275370	902	1365490		672	513114		1226	109529
	681	3422.49	681	3904.58	681	4039.62	681	4087.13	681	3735.23	691	3691.17	691	3460.11	691	3422.48	691	7455.14	691	18412.9		903	233358	903	653945	903	696831	903	1085210	903	887614	903	976314	903	883161	903	370514	903	1269570	903	1356580		673	514269		1228	108572
	682	3387.53	682	3870.5	682	3992.39	682	4027.62	682	3705.28	692	3691.89	692	3442.55	692	3405.04	692	7331.95	692	18224.6		904	229534	904	645079	904	686969	904	1070770	904	875733	904	964129	904	873846	904	372424	904	1262400	904	1345860		674	515482		1230	107602
	683	3360.18	683	3853.15	683	3983.77	683	3972.05	683	3682.02	693	3671.95	693	3389.88	693	3358.91	693	7219.53	693	17992.3		905	225654	905	636476	905	677585	905	1056530	905	864267	905	952111	905	864274	905	374849	905	1253470	905	1334160		675	516733		1232	106504
	684	3325.81	684	3806.42	684	3950.58	684	3923.18	684	3653.98	694	3634.43	694	3361.85	694	3334.72	694	7110.18	694	17814.1		906	221954	906	628088	906	668520	906	1042930	906	853467	906	940426	906	854671	906	377868	906	1242830	906	1320630		676	518039		1234	105401
	685	3298.86	685	3788.91	685	3922.51	685	3863.99	685	3631.87	695	3650.39	695	3326.23	695	3316.23	695	7000.9	695	17589.1		907	218417	907	619800	907	659693	907	1029920	907	842758	907	928795	907	846084	907	381230	907	1230430	907	1305100		677	519243		1236	104318
	686	3275.73	686	3759.53	686	3901.66	686	3832.87	686	3581.59	696	3625.95	696	3308.11	696	3287.83	696	6939.24	696	17413.2		908	215014	908	611690	908	650897	908	1017140	908	832189	908	917220	908	836994	908	384260	908	1216510	908	1288140		678	520214		1238	103243
	687	3254.08	687	3722.47	687	3881.84	687	3786.03	687	3569.69	697	3634.84	697	3296.95	697	3274.51	697	6868.96	697	17214.3		909	211880	909	603831	909	642397	909	1004490	909	821844	909	905963	909	828301	909	387162	909	1201210	909	1269800		679	520995		1240	102158
	688	3217.1	688	3711.58	688	3884.05	688	3742.73	688	3540.46	698	3569.08	698	3282.43	698	3237.77	698	6802.58	698	16985.5		910	208856	910	595988	910	634296	910	992036	910	811943	910	894943	910	819513	910	389776	910	1185000	910	1250050		680	521515		1242	101093
	689	3179.54	689	3682.28	689	3845.43	689	3695.33	689	3514.27	699	3534.2	699	3277.73	699	3197.45	699	6725.86	699	16750.2		911	205898	911	588307	911	626468	911	980104	911	802177	911	884226	911	811725	911	392818	911	1167280	911	1229760		681	521889		1244	100049
	690	3143.54	690	3667.9	690	3823.1	690	3630.4	690	3496.04	700	3516.59	700	3257.36	700	3174.7	700	6631.88	700	16481.2		912	203122	912	580759	912	618808	912	968315	912	792409	912	873599	912	804900	912	395944	912	1148890	912	1208770		682	521868		1246	99009.2
	691	3109.11	691	3656.36	691	3799	691	3559.45	691	3452.07	701	3461.82	701	3255.53	701	3158.86	701	6568.15	701	16250.4		913	200505	913	573664	913	611282	913	956904	913	782734	913	863238	913	796878	913	399409	913	1129400	913	1186570		683	521680		1248	97996.8
	692	3079.69	692	3631.71	692	3761.99	692	3495.41	692	3417.12	702	3410.07	702	3233.88	702	3129.22	702	6490.18	702	16076.2		914	197953	914	566273	914	604197	914	945623	914	773159	914	853087	914	787098	914	402187	914	1108830	914	1163200		684	521229		1250	97028.9
	693	3039.23	693	3600.39	693	3745.63	693	3414.67	693	3391.25	703	3365.07	703	3238.86	703	3115.06	703	6414.59	703	15888.2		915	195336	915	559043	915	596898	915	934679	915	763791	915	842713	915	776955	915	405289	915	1088340	915	1139630		685	520498		1252	96082.8
	694	2992.48	694	3579.72	694	3702.75	694	3361.6	694	3361.44	704	3336.4	704	3192.24	704	3071.26	704	6341.86	704	15722.7		916	192698	916	552125	916	589562	916	923605	916	754482	916	832536	916	767164	916	407925	916	1067100	916	1115860		686	519625		1254	95152.8
	695	2951.3	695	3551.19	695	3668.07	695	3317.09	695	3348.51	705	3285.99	705	3130.59	705	3014.34	705	6277.54	705	15521.2		917	190394	917	545518	917	582477	917	912892	917	745188	917	822532	917	757139	917	410686	917	1045440	917	1092020		687	518455		1256	94229.3
	696	2910.27	696	3514.99	696	3663.52	696	3276.62	696	3319.14	706	3251.67	706	3114.9	706	2979.62	706	6228.65	706	15284.9		918	187960	918	539086	918	575480	918	902173	918	735888	918	812631	918	748516	918	412707	918	1023080	918	1067460		688	517264		1258	93392.5
	697	2862.69	697	3491.35	697	3681.98	697	3233.03	697	3310.76	707	3238.65	707	3090.15	707	2954.42	707	6156.07	707	15160.1		919	185558	919	532563	919	568597	919	891635	919	727066	919	802606	919	739496	919	414781	919	1000960	919	1043210		689	515697		1260	92596.1
	698	2841.11	698	3472.92	698	3668.85	698	3176.1	698	3269.92	708	3208.32	708	3085.35	708	2940.01	708	6110.11	708	14981		920	183395	920	526186	920	561891	920	881053	920	718064	920	792523	920	730525	920	416529	920	978561	920	1019040		690	514003		1262	91833.5
	699	2809.71	699	3448.91	699	3677.46	699	3105.57	699	3235.45	709	3205.55	709	3100.34	709	2935.88	709	6062.55	709	14823.4		921	181181	921	519761	921	555186	921	870415	921	709190	921	782618	921	722940	921	417946	921	956322	921	994715		691	512011		1264	91015.5
	700	2795.97	700	3426.2	700	3687.26	700	3057.69	700	3226.48	710	3185.39	710	3087.77	710	2912.33	710	5984.98	710	14671.3		922	178885	922	513545	922	548698	922	860121	922	700530	922	772970	922	715837	922	418357	922	934174	922	970799		692	509905		1266	90179.8
	701	2782.4	701	3385.69	701	3692.61	701	3001.03	701	3203.59	711	3209.94	711	3077.01	711	2916.54	711	5933.74	711	14503.3		923	176783	923	507530	923	542316	923	849934	923	691683	923	763416	923	707737	923	418415	923	911571	923	946830		693	507621		1268	89299.9
	702	2763.42	702	3401.91	702	3687.71	702	2951.33	702	3145.03	712	3228.46	712	3075.69	712	2879.31	712	5895.39	712	14353.4		924	174612	924	501452	924	535896	924	839610	924	683195	924	753596	924	699318	924	418324	924	889692	924	922870		694	505346		1270	88396.3
	703	2744.92	703	3402.48	703	3688.56	703	2919.12	703	3147.87	713	3239.5	713	3081.67	713	2869.13	713	5850.59	713	14186.6		925	172612	925	495229	925	529477	925	829261	925	674646	925	743632	925	691027	925	417853	925	867751	925	899678		695	502923		1272	87535.9
	704	2730.21	704	3428.57	704	3714.18	704	2881.72	704	3125.65	714	3242.35	714	3044.78	714	2836.17	714	5760.13	714	13996		926	170532	926	489193	926	522991	926	819059	926	666073	926	734031	926	682350	926	416724	926	846188	926	876685		696	500559		1274	86669.5
	705	2710.72	705	3426.21	705	3722.52	705	2859.75	705	3104.86	715	3268.19	715	3045.79	715	2808.5	715	5668.15	715	13900.2		927	168521	927	483407	927	516709	927	808875	927	657440	927	724481	927	673886	927	415153	927	825244	927	854054		697	498129		1276	85834.5
	706	2703.03	706	3436.27	706	3734.41	706	2844.52	706	3116.32	716	3264.05	716	3027.13	716	2768.55	716	5583.84	716	13695.3		928	166524	928	477362	928	510365	928	798940	928	649139	928	715038	928	667095	928	412742	928	804496	928	831643		698	495565		1278	84980.3
	707	2697.51	707	3457.03	707	3740.34	707	2825.84	707	3136.26	717	3268.2	717	3001.89	717	2743.87	717	5528.61	717	13538.3		929	164564	929	471386	929	504016	929	788653	929	640675	929	705580	929	661039	929	409933	929	784139	929	810066		699	493053		1280	84156.1
	708	2691.96	708	3457.73	708	3709.43	708	2801.79	708	3136.33	718	3281.91	718	2966.23	718	2729.75	718	5478.19	718	13416		930	162599	930	465236	930	497805	930	778687	930	632405	930	696279	930	654931	930	406926	930	764506	930	789138		700	490421		1282	83454.9
	709	2685.12	709	3478.96	709	3724.15	709	2798.31	709	3132.32	719	3321.35	719	2962.23	719	2702.02	719	5453.12	719	13252.7		931	160581	931	459192	931	491609	931	768718	931	624113	931	687082	931	648166	931	403780	931	745319	931	768212		701	487846		1284	82780.4
	710	2668.73	710	3494.71	710	3725.85	710	2789.43	710	3099.12	720	3333.96	720	2960.36	720	2641.17	720	5435.41	720	13095.1		932	158557	932	453262	932	485475	932	758891	932	615789	932	677910	932	640437	932	400130	932	726453	932	747476		702	485173		1286	82100.2
	711	2667.87	711	3488.1	711	3733.21	711	2778.97	711	3126.31	721	3338.4	721	2978.78	721	2603.67	721	5373.52	721	12894		933	156617	933	447171	933	479354	933	749167	933	607522	933	668853	933	634146	933	395946	933	708300	933	727726		703	482499		1288	81361.1
	712	2665.77	712	3523.24	712	3706.57	712	2775.11	712	3129.13	722	3310.54	722	2993.93	722	2565.3	722	5333	722	12801.3		934	154683	934	441265	934	473155	934	739384	934	599228	934	659555	934	626890	934	391767	934	690625	934	708763		704	479858		1290	80581.8
	713	2666.91	713	3531.49	713	3697.34	713	2744.95	713	3128.09	723	3322.28	723	3038.63	723	2519.33	723	5306.88	723	12709		935	152732	935	435587	935	467121	935	729735	935	591318	935	650575	935	619533	935	388062	935	673297	935	690296		705	477187		1292	79794.7
	714	2649.52	714	3559.29	714	3663.27	714	2733.51	714	3139.28	724	3359.11	724	3078.81	724	2502.81	724	5284.16	724	12570.5		936	150781	936	430074	936	460998	936	720158	936	583108	936	641763	936	611635	936	384308	936	656037	936	672040		706	474554		1294	79030.7
	715	2643.45	715	3562.14	715	3657.81	715	2715.85	715	3161.6	725	3327.59	725	3084.28	725	2504.92	725	5225.91	725	12546.6		937	148924	937	424489	937	454832	937	710638	937	575065	937	632761	937	604074	937	380088	937	639577	937	654189		707	472017		1296	78317.8
	716	2652.55	716	3572.79	716	3641.97	716	2700.03	716	3156.36	726	3370.82	726	3085	726	2501.02	726	5195.41	726	12438.9		938	147070	938	418992	938	448754	938	700957	938	567033	938	623722	938	596038	938	374995	938	623902	938	636970		708	469453		1298	77687.6
	717	2642.06	717	3572.84	717	3649.03	717	2695.86	717	3181.17	727	3363.08	727	3095.41	727	2506.81	727	5197.13	727	12382.3		939	145217	939	413257	939	442767	939	691239	939	559101	939	614846	939	587250	939	369842	939	608282	939	620130		709	466957		1300	77145
	718	2647.66	718	3581.59	718	3664.91	718	2695.84	718	3173.29	728	3354.65	728	3054.11	728	2496.01	728	5204.92	728	12215.6		940	143344	940	407650	940	436921	940	681737	940	551232	940	606109	940	578736	940	364466	940	593146	940	603558		710	464496		1302	76659.1
	719	2642.94	719	3597.4	719	3711.89	719	2681.88	719	3185.08	729	3388.13	729	3066.07	729	2495.76	729	5220.89	729	12110		941	141618	941	402172	941	431017	941	672400	941	543254	941	597350	941	569667	941	358873	941	578577	941	587642		711	462003		1304	76202
	720	2638.27	720	3623.91	720	3723.97	720	2674.42	720	3198.51	730	3381.05	730	3077.71	730	2507.46	730	5236.42	730	12044		942	139737	942	396721	942	424995	942	663316	942	535336	942	588631	942	560304	942	352909	942	564119	942	572347		712	459612		1306	75784.4
	721	2649.02	721	3642.47	721	3725.26	721	2659.45	721	3216.7	731	3383.66	731	3068	731	2524.66	731	5224.97	731	11976		943	137950	943	391228	943	419089	943	654068	943	527501	943	579881	943	550508	943	347116	943	549992	943	557503		713	457059		1308	75390.3
	722	2664.29	722	3668.63	722	3731.05	722	2638.78	722	3220.03	732	3361.87	732	3044.97	732	2547.77	732	5200.67	732	11788.6		944	136227	944	385776	944	413161	944	644657	944	519662	944	570968	944	540314	944	341304	944	536424	944	543213		714	454683		1310	74993.1
	723	2667.06	723	3686.77	723	3797.63	723	2638.59	723	3241.02	733	3376.19	733	3038.84	733	2537.96	733	5152.31	733	11639.8		945	134479	945	380338	945	407215	945	635151	945	511568	945	562040	945	530189	945	335820	945	522912	945	529259		715	452135		1312	74581.4
	724	2659.59	724	3679.27	724	3779.01	724	2624.02	724	3261.48	734	3357.09	734	3034.47	734	2542.19	734	5117.91	734	11430.3		946	132838	946	375082	946	401403	946	625955	946	503641	946	553195	946	521093	946	329741	946	509559	946	515616		716	449608		1314	74165.1
	725	2682.56	725	3703.3	725	3784.37	725	2600.33	725	3262.24	735	3340.06	735	3006.65	735	2561.6	735	5133.4	735	11176.2		947	131227	947	369785	947	395605	947	617038	947	495575	947	544373	947	511195	947	323711	947	496768	947	502364		717	447046		1316	73766.1
	726	2687.98	726	3727.08	726	3822.6	726	2577.63	726	3259.84	736	3345.18	736	3015.31	736	2565.55	736	5131.38	736	11061.2		948	129578	948	364419	948	389983	948	607962	948	487721	948	535518	948	502396	948	317282	948	484698	948	489416		718	444456		1318	73449.1
	727	2689.22	727	3741.52	727	3857.92	727	2575.66	727	3329.29	737	3346.96	737	3016.97	737	2599.08	737	5129.8	737	10898.9		949	127966	949	359263	949	384521	949	599170	949	480136	949	526816	949	493024	949	311473	949	473165	949	477369		719	441801		1320	73189
	728	2688.18	728	3751.28	728	3888.52	728	2569.24	728	3321.51	738	3323.09	738	3023.74	738	2625.7	738	5108.45	738	10762.7		950	126397	950	354112	950	379234	950	590515	950	472621	950	518306	950	485161	950	305225	950	461596	950	465805		720	439163		1322	72949.8
	729	2683.35	729	3756.3	729	3883.06	729	2568.27	729	3283.06	739	3323.37	739	3022.98	739	2587.23	739	5087.33	739	10640.2		951	124964	951	349180	951	374131	951	582198	951	465414	951	510094	951	477402	951	298927	951	450674	951	454622		721	436416		1324	72831.1
	730	2696.08	730	3759.89	730	3890.84	730	2548.07	730	3280.72	740	3323.91	740	2980.06	740	2593.63	740	5096.77	740	10473.8		952	123528	952	344255	952	369018	952	573896	952	458234	952	502007	952	468504	952	292814	952	440166	952	444034		722	433703		1326	72729.8
	731	2729.27	731	3770.87	731	3895.91	731	2536.64	731	3318.06	741	3367.58	741	3008.93	741	2635.4	741	5101.01	741	10338.1		953	122124	953	339407	953	363938	953	565480	953	451006	953	493944	953	459326	953	287542	953	430357	953	433894		723	430939		1328	72717.8
	732	2748.72	732	3797.27	732	3908.99	732	2507.03	732	3293.64	742	3392.4	742	3038.91	742	2611.56	742	5110.23	742	10104.5		954	120768	954	334989	954	358880	954	557290	954	444024	954	485894	954	451003	954	282729	954	420858	954	424261		724	428063		1330	72725.7
	733	2764.19	733	3792.06	733	3944.99	733	2529.19	733	3292.06	743	3376.88	743	3115.67	743	2619.64	743	5161.79	743	9957.58		955	119402	955	330575	955	353918	955	549184	955	436998	955	478047	955	442606	955	278047	955	411776	955	414998		725	425226		1332	72649.3
	734	2774.42	734	3814.03	734	3941.73	734	2541.07	734	3319.29	744	3404.09	744	3167.23	744	2611.87	744	5135.01	744	9860.38		956	118061	956	326359	956	348946	956	541202	956	430062	956	470410	956	434388	956	273659	956	403249	956	406369		726	422307		1334	72474.6
	735	2807.18	735	3821.74	735	3932.15	735	2521.01	735	3326.98	745	3420.62	745	3266.13	745	2641	745	5134.09	745	9836.91		957	116772	957	322030	957	344095	957	533268	957	423455	957	462818	957	427340	957	269075	957	395225	957	398149		727	419352		1336	72221.9
	736	2828.38	736	3877.12	736	3935.94	736	2519.16	736	3341.54	746	3455.5	746	3354	746	2628.29	746	5141.92	746	9783.06		958	115382	958	317796	958	339524	958	525729	958	417040	958	455438	958	420398	958	264648	958	387616	958	390355		728	416336		1338	71979.9
	737	2879.69	737	3902.4	737	3965.14	737	2529.09	737	3362.96	747	3488.97	747	3430.61	747	2631.89	747	5160.84	747	9662.04		959	114027	959	313577	959	334889	959	518268	959	410816	959	448385	959	413306	959	260713	959	380653	959	383484		729	413294		1340	71776.2
	738	2867.71	738	3938.43	738	3968.44	738	2557.08	738	3411.04	748	3549.69	748	3462.51	748	2681.02	748	5157.1	748	9650.81		960	112671	960	309416	960	330430	960	511132	960	404720	960	441689	960	405978	960	256412	960	374289	960	376946		730	410213		1342	71654.5
	739	2941.28	739	3979.91	739	4027.49	739	2596.8	739	3411.71	749	3603.95	749	3463.03	749	2730.67	749	5185.67	749	9602.19		961	111295	961	305378	961	326056	961	504051	961	398739	961	434993	961	398913	961	252566	961	368460	961	371055		731	407087		1344	71559.4
	740	2996.23	740	4036.92	740	4046.11	740	2626.32	740	3433.09	750	3671.15	750	3487.68	750	2773.03	750	5200.45	750	9522.55		962	109940	962	301200	962	321700	962	497178	962	393069	962	428568	962	391452	962	249213	962	362846	962	365510		732	403898		1346	71473.6
	741	3033.9	741	4114.36	741	4105.39	741	2660.55	741	3509.37	751	3712.33	751	3473.4	751	2788.35	751	5219.88	751	9479.25		963	108561	963	297091	963	317360	963	490502	963	387631	963	422396	963	385611	963	246330	963	357455	963	360656		733	400613		1348	71353.1
	742	3107.9	742	4199.62	742	4207.15	742	2679.56	742	3570.97	752	3742.43	752	3459.16	752	2772.43	752	5209.8	752	9331.29		964	107178	964	293009	964	313125	964	483979	964	382247	964	416229	964	380290	964	243798	964	352862	964	356149		734	397239		1350	71136.5
	743	3160.8	743	4276.23	743	4278.48	743	2731.8	743	3657.49	753	3798.85	753	3489.97	753	2747.03	753	5249.57	753	9270.39		965	105803	965	288997	965	309066	965	477465	965	377037	965	410422	965	374930	965	242094	965	348507	965	351914		735	393812		1352	70845.4
	744	3220.31	744	4403.68	744	4357.52	744	2778.91	744	3731.71	754	3775.71	754	3432.78	754	2777.71	754	5288.07	754	9133.32		966	104442	966	285155	966	304927	966	471024	966	371755	966	404561	966	369501	966	240308	966	344654	966	348179		736	390342		1354	70514.3
	745	3287.52	745	4495.81	745	4444.49	745	2822.08	745	3816.61	755	3801.01	755	3373.66	755	2784.81	755	5283.14	755	9051.31		967	103113	967	281207	967	300893	967	464694	967	366804	967	398897	967	365117	967	237950	967	341132	967	344976		737	386776		1356	70117
	746	3341.5	746	4595.03	746	4537.64	746	2861.07	746	3892.33	756	3838.62	756	3312.85	756	2766.02	756	5241.92	756	8928.8		968	101800	968	277501	968	296971	968	458556	968	361889	968	393414	968	360810	968	235312	968	337964	968	341790		738	383231		1358	69616.6
	747	3374.61	747	4687.3	747	4610.07	747	2889.4	747	3987.17	757	3893.7	757	3324.03	757	2760.4	757	5219.14	757	8822.99		969	100538	969	273819	969	293013	969	452521	969	357002	969	388030	969	356463	969	232738	969	334876	969	338696		739	379499		1360	69097.1
	748	3387.03	748	4727.78	748	4587.61	748	2907.3	748	4022.65	758	3899.95	758	3359.12	758	2750.18	758	5242.46	758	8647.34		970	99269.1	970	270280	970	289125	970	446592	970	352231	970	382897	970	353171	970	230388	970	332215	970	335953		740	375795		1362	68523.1
	749	3445.14	749	4788.23	749	4669.2	749	2913.13	749	4071.91	759	3922.49	759	3369.83	759	2761.92	759	5201.77	759	8568.9		971	98049.8	971	266695	971	285267	971	440880	971	347606	971	377771	971	348731	971	228015	971	329804	971	333456		741	371952		1364	67981.9
	750	3466.59	750	4819	750	4728.44	750	2911.11	750	4145.36	760	3959.1	760	3355.56	760	2783.64	760	5152.5	760	8560.96		972	96808.2	972	263262	972	281490	972	435171	972	343004	972	372729	972	344739	972	225986	972	327691	972	331129		742	368105		1366	67498.2
	751	3470.1	751	4879	751	4746.09	751	2942.95	751	4177.13	761	3937.76	761	3321.74	761	2839.73	761	5119.58	761	8461.81		973	95617.3	973	260003	973	277810	973	429450	973	338519	973	367769	973	340825	973	224383	973	325518	973	328912		743	364175		1368	67016.2
	752	3468.56	752	4918.48	752	4793.5	752	2965.25	752	4215.97	762	3946.49	762	3316.31	762	2834.53	762	5071.52	762	8341.05		974	94508.9	974	256972	974	274245	974	423872	974	334073	974	363041	974	336591	974	222597	974	323492	974	326726		744	360192		1370	66628.7
	753	3477.51	753	4912.31	753	4839.85	753	2951.92	753	4247.67	763	3968.54	763	3303.99	763	2833.39	763	5020.64	763	8254.17		975	93453.2	975	253888	975	270778	975	418545	975	329820	975	358394	975	332174	975	220776	975	321478	975	324770		745	356149		1372	66323.4
	754	3508.21	754	4950.1	754	4904.07	754	2971.35	754	4282.61	764	4016.7	764	3360.98	764	2869.13	764	5042.94	764	8167.67		976	92436	976	250924	976	267391	976	413456	976	325684	976	353954	976	328529	976	218972	976	319150	976	322807		746	352085		1374	66003.1
	755	3501.79	755	4989.84	755	4938.5	755	2972.13	755	4315.65	765	4023.64	765	3375.24	765	2868.74	765	5079.16	765	8070.61		977	91386.6	977	247900	977	264063	977	408463	977	321624	977	349531	977	324599	977	217166	977	317160	977	320833		747	347883		1376	65757.7
	756	3486.92	756	4996.57	756	5016.75	756	2962.55	756	4273.01	766	3978.06	766	3409.88	766	2822.19	766	5118.19	766	7985.9		978	90361.4	978	244875	978	260855	978	403411	978	317755	978	345271	978	321251	978	215606	978	315471	978	318983		748	343667		1378	65520.7
	757	3456.09	757	4964.56	757	4991.68	757	2957.38	757	4313.17	767	3967.79	767	3523.77	767	2862.58	767	5177.28	767	8076.77		979	89338.2	979	241923	979	257790	979	398672	979	313999	979	341286	979	318139	979	214303	979	313945	979	317223		749	339413		1380	65293.2
	758	3430.89	758	5004.83	758	5069.99	758	2953.39	758	4319.12	768	4010.77	768	3588.78	768	2890.79	768	5201.04	768	8092.61		980	88328.6	980	239070	980	254709	980	394038	980	310266	980	337318	980	314294	980	213031	980	312582	980	315725		750	335132		1382	65169
	759	3458.1	759	5014.84	759	5079.74	759	2925.7	759	4340.16	769	4038.23	769	3634.57	769	2929.43	769	5245.61	769	8055		981	87349.4	981	236203	981	251624	981	389404	981	306633	981	333339	981	309919	981	211683	981	311373	981	314315		751	330780		1384	65192.4
	760	3462.46	760	5044.11	760	5098.67	760	2947.76	760	4391.3	770	4084.6	770	3703.85	770	2916.18	770	5336.72	770	8084.26		982	86344.4	982	233195	982	248387	982	384593	982	302813	982	329343	982	305076	982	210535	982	309998	982	312926		752	326387		1386	65231.7
	761	3447.58	761	5037.51	761	5140.25	761	2999.38	761	4432.05	771	4139.17	771	3745.34	771	2911.88	771	5376.74	771	8054.37		983	85375.8	983	230353	983	245268	983	379792	983	299030	983	325319	983	301178	983	209669	983	308557	983	311621		753	321987		1388	65338.1
	762	3425.24	762	5086.23	762	5198.55	762	3023.21	762	4468.96	772	4202.88	772	3767.35	772	2958.55	772	5414.54	772	8077.81		984	84380.9	984	227577	984	242243	984	375169	984	295402	984	321399	984	297174	984	208810	984	307129	984	310262		754	317516		1390	65511.8
	763	3495.06	763	5119.52	763	5252.43	763	3089.61	763	4430.42	773	4264.11	773	3787.54	773	2997.54	773	5499.07	773	7994.12		985	83321.6	985	224809	985	239270	985	370429	985	291843	985	317530	985	293057	985	207830	985	305950	985	308910		755	313122		1392	65752.7
	764	3550.06	764	5201.92	764	5274.24	764	3077.49	764	4465.46	774	4259.76	774	3787.15	774	3003.12	774	5520.47	774	7884.1		986	82356.7	986	222044	986	236226	986	365832	986	288331	986	313647	986	289141	986	207006	986	304627	986	307697		756	308664		1394	66060.8
	765	3592.61	765	5271.84	765	5344.7	765	3121.64	765	4501.58	775	4270.38	775	3799.3	775	3011.13	775	5593.31	775	7788.77		987	81410.7	987	219280	987	233242	987	361298	987	284874	987	309931	987	285813	987	205853	987	303335	987	306570		757	304193		1396	66436.1
	766	3671.75	766	5380.17	766	5427.51	766	3152.89	766	4569.99	776	4293.45	776	3872.32	776	3005.22	776	5699.94	776	7721.43		988	80457.5	988	216608	988	230392	988	356799	988	281477	988	306308	988	281565	988	204997	988	302116	988	305566		758	299750		1398	66878.7
	767	3740.52	767	5502.09	767	5434.54	767	3205.32	767	4623.5	777	4315.89	777	3903.49	777	3035.92	777	5827.95	777	7651.22		989	79471	989	213854	989	227513	989	352452	989	278225	989	302859	989	277872	989	204112	989	300844	989	304561		759	295309		1400	67388.4
	768	3767.26	768	5607.29	768	5490.83	768	3220.25	768	4642.35	778	4325.14	778	3938.43	778	3015.17	778	5791.02	778	7623.82		990	78550.7	990	211183	990	224777	990	348183	990	275021	990	299442	990	274075	990	202947	990	299840	990	303533		760	290835		1402	67965.4
	769	3802.27	769	5628.81	769	5572.03	769	3222.16	769	4681.81	779	4354.24	779	3964.78	779	3008.26	779	5795.57	779	7571		991	77617.5	991	208488	991	221989	991	343924	991	271861	991	295916	991	270757	991	202099	991	298656	991	302584		761	286413		1404	68609.6
	770	3819.94	770	5656.68	770	5588.91	770	3232.2	770	4683.14	780	4373.92	780	3996.8	780	2996.05	780	5766.24	780	7429.15		992	76745	992	205868	992	219289	992	339716	992	268664	992	292494	992	267727	992	201062	992	297553	992	301627		762	281998		1406	69321.1
	771	3845.72	771	5687.77	771	5585.98	771	3241.25	771	4704.84	781	4378.1	781	4022.47	781	2973.35	781	5776.51	781	7353.44		993	75880.8	993	203358	993	216591	993	335525	993	265544	993	289146	993	265267	993	199884	993	296467	993	300822		763	277583		1408	70099.7
	772	3881.34	772	5697.01	772	5588.58	772	3262.23	772	4660.05	782	4352.27	782	4047.59	782	2932.82	782	5745.97	782	7284.44		994	74993.4	994	200848	994	213962	994	331389	994	262374	994	285789	994	261577	994	198564	994	295182	994	299934		764	273180		--	--
	773	3932.7	773	5731.66	773	5611.07	773	3249.82	773	4705.7	783	4381.35	783	4104.51	783	2969.14	783	5659.85	783	7201.75		995	74108.6	995	198336	995	211357	995	327328	995	259300	995	282489	995	257936	995	196974	995	293846	995	299158		765	268780		--	--
	774	3939.99	774	5765.71	774	5635.62	774	3258.3	774	4736.56	784	4401.41	784	4091.78	784	2964.3	784	5636.2	784	7099.32		996	73227.4	996	195954	996	208780	996	323282	996	256264	996	279204	996	255861	996	195127	996	292731	996	298388		766	264389		--	--
	775	3984.88	775	5765.1	775	5672.57	775	3315.56	775	4741.61	785	4391.66	785	4108.7	785	3005.18	785	5554.19	785	6991.39		997	72347	997	193559	997	206174	997	319306	997	253288	997	275987	997	253453	997	193408	997	291528	997	297696		767	259937		--	--
	776	4032.03	776	5794.81	776	5688.24	776	3309.69	776	4786.43	786	4352.51	786	4236.95	786	2963.91	786	5483.46	786	6916.64		998	71489.4	998	191235	998	203667	998	315327	998	250318	998	272814	998	251018	998	191534	998	290536	998	296900		768	255523		--	--
	777	4074.78	777	5809.51	777	5736.69	777	3288.01	777	4760.42	787	4293.73	787	4319.19	787	2988.65	787	5465.44	787	6892.28		999	70647.8	999	188918	999	201165	999	311402	999	247399	999	269609	999	248202	999	189589	999	289590	999	296146		769	251077		--	--
	778	4108.61	778	5856.71	778	5755.66	778	3341.19	778	4717.72	788	4323.2	788	4349.52	788	2978.91	788	5573.52	788	6798.89		1000	69787.3	1000	186512	1000	198783	1000	307542	1000	244496	1000	266598	1000	246037	1000	188182	1000	288559	1000	295409		770	246655		--	--
	779	4109.6	779	5877.39	779	5809.15	779	3324.47	779	4713.49	789	4306.44	789	4380.21	789	2985.27	789	5543.62	789	6765.33		1001	68990.4	1001	184037	1001	196402	1001	303810	1001	241659	1001	263582	1001	243459	1001	186514	1001	287413	1001	294609		771	242194		--	--
	780	4158.85	780	5906.43	780	5874.32	780	3303.83	780	4678.56	790	4337.98	790	4484.16	790	2999.36	790	5522.67	790	6716.61		1002	68225.1	1002	181709	1002	194035	1002	299996	1002	238934	1002	260609	1002	240798	1002	184768	1002	286355	1002	293690		772	237758		--	--
	781	4219.61	781	5982	781	5915.38	781	3320.8	781	4778.85	791	4432.71	791	4560.64	791	3061.87	791	5649.33	791	6724.56		1003	67460.5	1003	179518	1003	191713	1003	296271	1003	236259	1003	257765	1003	238884	1003	182995	1003	285235	1003	292776		773	233316		--	--
	782	4286.35	782	6064.3	782	6034.37	782	3372.23	782	4817.74	792	4505.39	792	4642.39	792	3145.22	792	5688.9	792	6643.05		1004	66689.7	1004	177394	1004	189466	1004	292669	1004	233640	1004	255017	1004	236979	1004	181360	1004	284059	1004	291846		774	228932		--	--
	783	4335.78	783	6116.68	783	6040.34	783	3355.84	783	4928.18	793	4581.3	793	4653.77	793	3177.1	793	5716.7	793	6633.56		1005	65927.7	1005	175170	1005	187236	1005	289134	1005	230969	1005	252176	1005	234762	1005	179567	1005	282828	1005	290839		775	224533		--	--
	784	4371.2	784	6237.7	784	6133.4	784	3375.3	784	4934.2	794	4688.24	794	4716.55	794	3201.83	794	5776.16	794	6694.72		1006	65187.6	1006	173020	1006	185015	1006	285671	1006	228351	1006	249426	1006	232652	1006	177854	1006	281417	1006	289762		776	220171		--	--
	785	4410.42	785	6277.28	785	6213.93	785	3395.03	785	4944.3	795	4797.59	795	4697.54	795	3246.35	795	5792.34	795	6612.02		1007	64416.4	1007	170888	1007	182800	1007	282275	1007	225806	1007	246738	1007	230379	1007	176473	1007	279926	1007	288588		777	215887		--	--
	786	4479.69	786	6416.79	786	6207.77	786	3410.4	786	4958.85	796	4864.75	796	4709.75	796	3341.93	796	5838.01	796	6560.04		1008	63643.6	1008	168782	1008	180649	1008	278849	1008	223322	1008	244126	1008	228150	1008	175222	1008	278409	1008	287224		778	211625		--	--
	787	4541.01	787	6530.36	787	6262.18	787	3469.61	787	5000.93	797	4873.93	797	4757.19	797	3412.95	797	5993.24	797	6501.08		1009	62918	1009	166776	1009	178507	1009	275634	1009	220823	1009	241487	1009	226057	1009	173794	1009	276891	1009	285847		779	207467		--	--
	788	4620.02	788	6705.11	788	6268.85	788	3484.55	788	5130.78	798	4922.68	798	4777.41	798	3429.88	798	6096.62	798	6388.75		1010	62266.5	1010	164734	1010	176327	1010	272400	1010	218399	1010	238857	1010	223087	1010	172260	1010	275396	1010	284270		780	203320		--	--
	789	4675.13	789	6857.79	789	6284.82	789	3554.19	789	5195.55	799	5042.47	799	4890.03	799	3474.72	799	6197.87	799	6381.23		1011	61624.4	1011	162825	1011	174247	1011	269187	1011	215973	1011	236243	1011	220399	1011	170916	1011	273886	1011	282724		781	199232		--	--
	790	4725.79	790	7032	790	6319.06	790	3512.75	790	5300.4	800	5200.96	800	4927.63	800	3454.38	800	6301.86	800	6420.71		1012	60947.2	1012	160940	1012	172202	1012	265991	1012	213604	1012	233726	1012	218049	1012	169885	1012	272180	1012	281150		782	195200		--	--
	791	4715.43	791	7148.66	791	6405.71	791	3540.73	791	5404.17	801	5224.84	801	5007.06	801	3469.04	801	6397.3	801	6355.38		1013	60279	1013	159013	1013	170242	1013	262929	1013	211282	1013	231205	1013	215761	1013	168806	1013	270423	1013	279463		783	191250		--	--
	792	4690.61	792	7204.61	792	6485.56	792	3560.71	792	5423.69	802	5281.78	802	5035.27	802	3432.72	802	6360.34	802	6404.92		1014	59659.3	1014	157140	1014	168286	1014	259872	1014	209029	1014	228797	1014	213371	1014	167654	1014	268669	1014	277683		784	187290		--	--
	793	4695.24	793	7251	793	6553.32	793	3571.72	793	5511.88	803	5254.84	803	5002.07	803	3475.45	803	6497.13	803	6297.05		1015	59053.6	1015	155309	1015	166316	1015	256898	1015	206795	1015	226353	1015	211357	1015	166673	1015	266885	1015	275696		785	183468		--	--
	794	4728.13	794	7275.82	794	6559.05	794	3624.22	794	5570.52	804	5363.53	804	4938.95	804	3408.86	804	6545.72	804	6310.94		1016	58441.4	1016	153641	1016	164400	1016	254021	1016	204617	1016	223969	1016	209144	1016	165952	1016	264955	1016	273705		786	179623		--	--
	795	4812.45	795	7339.73	795	6655.34	795	3639.71	795	5730.68	805	5389.65	805	4955.45	805	3400.39	805	6702.77	805	6334.1		1017	57829.9	1017	151898	1017	162558	1017	251174	1017	202380	1017	221685	1017	206892	1017	165030	1017	262993	1017	271587		787	175848		--	--
	796	4863.51	796	7365.08	796	6722.74	796	3691.81	796	5800.39	806	5475.23	806	4968.93	806	3431.63	806	6780.54	806	6262.74		1018	57205.7	1018	150174	1018	160774	1018	248332	1018	200213	1018	219418	1018	204318	1018	164261	1018	261192	1018	269400		788	172130		--	--
	797	4924.2	797	7416.2	797	6732.03	797	3697.84	797	5962.89	807	5529.44	807	4966.64	807	3437.84	807	6821.25	807	6235.47		1019	56579.6	1019	148426	1019	158991	1019	245675	1019	198112	1019	217181	1019	202758	1019	163264	1019	259209	1019	267288		789	168492		--	--
	798	4944.24	798	7497.32	798	6826.9	798	3728.67	798	6032.86	808	5612.59	808	4949.8	808	3470.4	808	6926.62	808	6314.15		1020	56011	1020	146674	1020	157213	1020	242885	1020	196077	1020	214956	1020	200567	1020	162066	1020	256987	1020	265042		790	164914		--	--
	799	4974.93	799	7492.82	799	6958.3	799	3830.01	799	6103.43	809	5592.58	809	4992.58	809	3533.53	809	6903.18	809	6371.24		1021	55455.4	1021	145055	1021	155466	1021	240201	1021	193983	1021	212757	1021	198742	1021	160586	1021	254751	1021	262674		791	161420		--	--
	800	5034.99	800	7578.22	800	6974.29	800	3844.78	800	6150.61	810	5613.17	810	5143.04	810	3524.9	810	7008.46	810	6368.19		1022	54943	1022	143468	1022	153761	1022	237537	1022	191867	1022	210555	1022	196361	1022	159035	1022	252502	1022	260354		792	157975		--	--
	801	5056.22	801	7619.6	801	7044.02	801	3948.66	801	6205.84	811	5651.72	811	5161.27	811	3559.94	811	7069.3	811	6357.97		1023	54399	1023	141900	1023	152000	1023	234954	1023	189903	1023	208445	1023	193484	1023	157346	1023	250353	1023	257875		793	154554		--	--
	802	5117.56	802	7654.04	802	7097.62	802	4017.96	802	6232.53	812	5753.94	812	5190.92	812	3624.71	812	7167.39	812	6265.21		1024	53879.8	1024	140403	1024	150296	1024	232418	1024	187929	1024	206242	1024	191084	1024	155582	1024	248036	1024	255291		794	151245		--	--
	803	5205.87	803	7701.49	803	7197.74	803	4092.25	803	6305.51	813	5828.79	813	5270.57	813	3664.45	813	7108.69	813	6229.04		1025	53369.1	1025	138829	1025	148642	1025	229835	1025	186032	1025	204110	1025	189237	1025	153765	1025	245622	1025	252662		795	147969		--	--
	804	5348.04	804	7739.39	804	7374.72	804	4109.26	804	6382.66	814	5860.25	814	5337.47	814	3704.87	814	7152.52	814	6181.3		1026	52837.9	1026	137328	1026	146990	1026	227252	1026	184125	1026	202042	1026	187686	1026	151993	1026	243334	1026	250023		796	144771		--	--
	805	5476.61	805	7821.89	805	7506.08	805	4181.81	805	6447.05	815	5889.46	815	5391.1	815	3691	815	7212.12	815	6204.33		1027	52318.7	1027	135763	1027	145345	1027	224734	1027	182243	1027	199937	1027	185508	1027	150218	1027	240976	1027	247450		797	141629		--	--
	806	5528.15	806	7918.08	806	7600.97	806	4174.29	806	6491.06	816	5943.24	816	5503.71	816	3738.19	816	7252.35	816	6217.69		1028	51782.6	1028	134315	1028	143758	1028	222307	1028	180364	1028	197971	1028	183952	1028	148258	1028	238502	1028	244896		798	138573		--	--
	807	5615.58	807	8015.01	807	7711.13	807	4182.27	807	6527.99	817	5899.55	817	5535.31	817	3740.4	817	7313.22	817	6194.75		1029	51316	1029	132935	1029	142148	1029	219926	1029	178473	1029	195988	1029	182733	1029	146382	1029	235991	1029	242253		799	135510		--	--
	808	5714.11	808	8127.48	808	7823.16	808	4218.34	808	6461.33	818	5980.75	818	5611.85	818	3796.99	818	7327.33	818	6088.25		1030	50858.6	1030	131483	1030	140631	1030	217470	1030	176620	1030	194088	1030	181518	1030	144672	1030	233572	1030	239558		800	132567		--	--
	809	5762.68	809	8223.71	809	7924.88	809	4268.92	809	6484	819	5989.02	819	5665.36	819	3832.59	819	7395.81	819	6049.61		1031	50354.4	1031	130154	1031	139090	1031	215101	1031	174904	1031	192174	1031	179896	1031	142837	1031	231062	1031	236837		801	129713		--	--
	810	5845.63	810	8340.1	810	8061.32	810	4366.63	810	6440.48	820	5955.99	820	5737.68	820	3871.58	820	7476.51	820	6015.46		1032	49923.5	1032	128806	1032	137622	1032	212722	1032	173203	1032	190284	1032	178384	1032	141016	1032	228520	1032	234063		802	126930		--	--
	811	5889.29	811	8452.75	811	8305.26	811	4403.55	811	6473.18	821	5902.07	821	5735.64	821	3881.89	821	7561.37	821	5991.17		1033	49501	1033	127454	1033	136146	1033	210433	1033	171440	1033	188469	1033	177045	1033	139193	1033	225826	1033	231335		803	124259		--	--
	812	5957.21	812	8734.11	812	8373.94	812	4420.2	812	6601.96	822	5962.64	822	5777.42	822	3885.05	822	7538.55	822	5831.2		1034	49144.6	1034	126177	1034	134761	1034	208233	1034	169729	1034	186641	1034	175589	1034	137286	1034	223080	1034	228658		804	121631		--	--
	813	6004.3	813	8828.42	813	8532.52	813	4374.28	813	6629.05	823	5966.87	823	5931.19	823	3934.74	823	7454.26	823	5782.37		1035	48768.1	1035	124819	1035	133432	1035	206018	1035	168049	1035	184829	1035	173699	1035	135146	1035	220368	1035	225876		805	119072		--	--
	814	5995.84	814	9001.36	814	8695.78	814	4389.02	814	6714.67	824	6091.66	824	5991.19	824	3964	824	7572.46	824	5769.2		1036	48435.4	1036	123615	1036	132074	1036	203878	1036	166440	1036	183097	1036	171978	1036	133162	1036	217671	1036	223014		806	116630		--	--
	815	5998.84	815	9093.98	815	8841.69	815	4510.55	815	6785.44	825	6140.47	825	6136.15	825	4051.64	825	7627.62	825	5727.86		1037	48169.9	1037	122407	1037	130729	1037	201749	1037	164880	1037	181370	1037	170233	1037	131377	1037	214835	1037	220201		807	114221		--	--
	816	6056.27	816	9202.15	816	8953.7	816	4572.7	816	6803.31	826	6230.35	826	6180.43	826	4093.11	826	7751.4	826	5763.81		1038	47891.6	1038	121227	1038	129449	1038	199650	1038	163303	1038	179587	1038	168570	1038	129403	1038	211916	1038	217402		808	111860		--	--
	817	6099.81	817	9282.96	817	9000.18	817	4642.32	817	6918.53	827	6260.81	827	6312.26	827	4112.76	827	7804.23	827	5694.17		1039	47672.6	1039	120123	1039	128157	1039	197717	1039	161717	1039	177832	1039	166747	1039	127536	1039	209066	1039	214541		809	109565		--	--
	818	6133.61	818	9531.6	818	9158.41	818	4713.26	818	6966.68	828	6420.15	828	6459.76	828	4076.97	828	8031.2	828	5805.54		1040	47454.1	1040	119022	1040	126955	1040	195745	1040	160174	1040	176167	1040	164991	1040	125929	1040	206204	1040	211675		810	107278		--	--
	819	6189.2	819	9645.65	819	9264.6	819	4705.17	819	7108.65	829	6556.13	829	6563.95	829	4199.55	829	8256.83	829	5843.96		1041	47296.8	1041	117975	1041	125798	1041	193783	1041	158641	1041	174459	1041	163761	1041	124387	1041	203374	1041	208723		811	105103		--	--
	820	6233.58	820	9694.76	820	9273.41	820	4735.94	820	7110.24	830	6921.12	830	6585.58	830	4327.61	830	8426.39	830	5916.55		1042	47120.1	1042	116886	1042	124666	1042	191854	1042	157126	1042	172813	1042	162251	1042	122878	1042	200432	1042	205758		812	103014		--	--
	821	6231.94	821	9774.97	821	9290.1	821	4786.47	821	7238.7	831	7149.53	831	6723.11	831	4452.43	831	8718.2	831	6035.58		1043	46989.3	1043	115849	1043	123583	1043	189973	1043	155677	1043	171146	1043	161080	1043	121321	1043	197515	1043	202921		813	100952		--	--
	822	6208.63	822	9816.22	822	9405.59	822	4845.57	822	7262.49	832	7360.18	832	6915.49	832	4573.41	832	8938.52	832	6216.47		1044	46880	1044	114844	1044	122560	1044	188136	1044	154280	1044	169554	1044	160190	1044	119950	1044	194591	1044	200072		814	98941.6		--	--
	823	6300.72	823	9809.01	823	9530.82	823	4926.6	823	7296.05	833	7593.99	833	7198.41	833	4796.66	833	9024.38	833	6315.53		1045	46838.8	1045	113822	1045	121600	1045	186396	1045	152915	1045	167973	1045	158994	1045	118776	1045	191531	1045	197134		815	96930.8		--	--
	824	6417.1	824	9900.7	824	9485.64	824	4940.2	824	7347.49	834	7815.25	834	7547.33	834	5017.62	834	9418.9	834	6313.66		1046	46819	1046	112837	1046	120657	1046	184648	1046	151553	1046	166405	1046	157662	1046	117574	1046	188574	1046	194199		816	94866.6		--	--
	825	6485.4	825	9949.88	825	9434.49	825	5075.31	825	7464.89	835	7967.24	835	7831.43	835	5113.34	835	9696.12	835	6485.49		1047	46838.5	1047	111869	1047	119757	1047	182984	1047	150200	1047	164867	1047	155959	1047	116221	1047	185787	1047	191239		817	92828.8		--	--
	826	6590.77	826	10004.1	826	9621.48	826	5106.24	826	7477.78	836	8167.23	836	8113.2	836	5285.79	836	10039.8	836	6497.68		1048	46887.5	1048	111022	1048	118822	1048	181261	1048	148921	1048	163348	1048	154583	1048	114941	1048	183033	1048	188262		818	90751.6		--	--
	827	6689.99	827	10064.5	827	9812.87	827	5190.8	827	7585.53	837	8396.67	837	8330.43	837	5357.3	837	10390.4	837	6697.19		1049	46877	1049	110187	1049	117869	1049	179652	1049	147661	1049	161901	1049	153653	1049	113531	1049	180317	1049	185343		819	88572.6		--	--
	828	6821.92	828	10187	828	9855.63	828	5217.14	828	7643.55	838	8558.54	838	8625.92	838	5594.25	838	10733	838	6792.21		1050	46930.4	1050	109344	1050	116918	1050	177957	1050	146357	1050	160371	1050	152322	1050	112000	1050	177562	1050	182442		820	86293		--	--
	829	6939.31	829	10295.6	829	9933.28	829	5394.74	829	7812.75	839	9014.28	839	8982.4	839	5763.86	839	11174.6	839	6967.87		1051	46883.7	1051	108533	1051	115946	1051	176335	1051	144960	1051	158887	1051	150884	1051	110346	1051	174772	1051	179532		821	83952.1		--	--
	830	7046.75	830	10603.7	830	10000.3	830	5466.66	830	7992.17	840	9403.22	840	9577.16	840	6117.21	840	11700.5	840	7057.69		1052	46755.9	1052	107776	1052	114918	1052	174644	1052	143607	1052	157337	1052	149011	1052	108773	1052	172053	1052	176587		822	81555.8		--	--
	831	7235	831	10756.1	831	10211.4	831	5630.8	831	7989.64	841	9756.17	841	9961.58	841	6449.09	841	12187	841	7026.34		1053	46555.7	1053	106931	1053	113863	1053	172889	1053	142249	1053	155792	1053	146941	1053	107108	1053	169180	1053	173656		823	79066.6		--	--
	832	7441.63	832	11000.4	832	10454.7	832	5709.37	832	8047.31	842	10431.6	842	10377.5	842	6866.52	842	12737.1	842	7202.81		1054	46289.2	1054	106064	1054	112719	1054	171088	1054	140804	1054	154244	1054	145304	1054	105410	1054	166342	1054	170654		824	76542.3		--	--
	833	7596.78	833	11048.3	833	10632.7	833	5790.59	833	8187.41	843	10761.2	843	10898.2	843	7177.51	843	13130.4	843	7399.63		1055	45943	1055	105029	1055	111574	1055	169261	1055	139359	1055	152688	1055	143564	1055	103716	1055	163687	1055	167676		825	73956.6		--	--
	834	7797.81	834	11310	834	10924.8	834	5972.05	834	8392.83	844	11096.7	844	11502.8	844	7571.63	844	13811	844	7658.34		1056	45521.2	1056	104056	1056	110364	1056	167468	1056	137888	1056	151108	1056	142051	1056	101996	1056	161085	1056	164786		826	71306.2		--	--
	835	8095.9	835	11680.1	835	11267.8	835	6183.06	835	8688.03	845	11659	845	11983.3	845	7747.72	845	14501.6	845	7715.29		1057	45014.3	1057	103019	1057	109109	1057	165660	1057	136393	1057	149452	1057	140475	1057	100347	1057	158542	1057	161834		827	68562.6		--	--
	836	8428.85	836	12006.7	836	11425	836	6395.68	836	8997.38	846	12551	846	12967.9	846	8165.57	846	15121.7	846	7964.94		1058	44460.7	1058	101786	1058	107799	1058	163866	1058	134871	1058	147865	1058	139007	1058	98874.5	1058	155873	1058	158951		828	65743.9		--	--
	837	8761.8	837	12380.4	837	11890.8	837	6551.61	837	9258.24	847	13323.4	847	13902.9	847	8506.16	847	15793.6	847	8367.97		1059	43804.9	1059	100553	1059	106566	1059	161983	1059	133323	1059	146236	1059	137465	1059	97389.1	1059	153402	1059	156102		829	62913.7		--	--
	838	9043.06	838	13075.9	838	12195.8	838	6849.22	838	9739.51	848	14281.3	848	14479.7	848	8935.36	848	16768.4	848	8531.47		1060	43131.3	1060	99218.8	1060	105332	1060	160100	1060	131830	1060	144593	1060	135918	1060	96050.1	1060	150904	1060	153322		830	60026.8		--	--
	839	9398.61	839	13567	839	12825.4	839	7154.52	839	10106.3	849	15343.4	849	15617.1	849	9556.74	849	17648.6	849	8758.78		1061	42365.4	1061	97872.9	1061	104072	1061	158303	1061	130336	1061	143007	1061	134491	1061	94670.8	1061	148404	1061	150614		831	57105.8		--	--
	840	9827.93	840	14130.9	840	13557.5	840	7530.11	840	10561.3	850	16264.3	850	16679.5	850	10214.7	850	18491.2	850	9258.84		1062	41575.9	1062	96420.5	1062	102772	1062	156467	1062	128818	1062	141398	1062	132884	1062	93092.2	1062	145837	1062	147907		832	54178.9		--	--
	841	10092.4	841	14838.4	841	14118.2	841	7886.83	841	11023.8	851	17369.2	851	17705.8	851	10883.9	851	19247.5	851	9816.86		1063	40843.1	1063	95044.2	1063	101475	1063	154617	1063	127307	1063	139853	1063	131041	1063	91400.6	1063	143306	1063	145194		833	51259.3		--	--
	842	10644.9	842	15662.3	842	14755.5	842	8262.43	842	11708.9	852	18677.7	852	19114.6	852	11635.2	852	20590.5	852	10273		1064	40092.6	1064	93653.8	1064	100210	1064	152760	1064	125775	1064	138275	1064	129286	1064	89846.6	1064	140851	1064	142534		834	48409		--	--
	843	11236.9	843	16373	843	15507.1	843	8605.66	843	12509.1	853	20089.6	853	20637	853	12447.9	853	22059.2	853	10762.4		1065	39365	1065	92332.6	1065	98924.9	1065	150966	1065	124271	1065	136684	1065	127304	1065	88279	1065	138400	1065	139999		835	45628.6		--	--
	844	11791.6	844	17189.6	844	16287.8	844	9035.25	844	13299.3	854	21604.9	854	22272.8	854	13321.9	854	23653.5	854	11285.1		1066	38638.7	1066	91029.4	1066	97637.2	1066	149164	1066	122803	1066	135148	1066	125816	1066	86998.2	1066	135952	1066	137476		836	42942.2		--	--
	845	12486.5	845	18156.9	845	17327.7	845	9619.89	845	14089.4	855	23223.7	855	24022.1	855	14257.1	855	25373.5	855	11841.1		1067	37997.7	1067	89830.7	1067	96394.4	1067	147392	1067	121382	1067	133552	1067	124338	1067	85689.9	1067	133569	1067	135026		837	40316.4		--	--
	846	13136.6	846	19579.9	846	18475.3	846	10100.2	846	15050.2	856	24945.9	856	25884.9	856	15253.6	856	27219.1	856	12430.3		1068	37407.2	1068	88723	1068	95188.3	1068	145641	1068	119935	1068	132021	1068	122798	1068	84447.9	1068	131270	1068	132668		838	37781.3		--	--
	847	14145.3	847	20827.5	847	19597.2	847	10604	847	16175.4	857	26771.5	857	27861.1	857	16311.4	857	29190.4	857	13052.8		1069	36930.1	1069	87672.5	1069	93984.4	1069	143899	1069	118522	1069	130508	1069	121388	1069	83275	1069	128976	1069	130354		839	35357.6		--	--
	848	15073.9	848	22198	848	20733.6	848	11255.9	848	17431.2	858	28700.6	858	29950.9	858	17430.5	858	31287.3	858	13708.5		1070	36526.5	1070	86745.1	1070	92879.8	1070	142217	1070	117159	1070	129044	1070	120192	1070	82185.3	1070	126720	1070	128095		840	33032.6		--	--
	849	15910.8	849	23042.9	849	21940.6	849	11991.2	849	18647.8	859	30733	859	32154.1	859	18610.8	859	33509.9	859	14397.6		1071	36172	1071	85921.8	1071	91803.6	1071	140539	1071	115861	1071	127628	1071	118897	1071	81062.5	1071	124520	1071	125920		841	30877.2		--	--
	850	16919.7	850	24617.5	850	23615.7	850	12764.1	850	20117.4	860	32869	860	34470.9	860	19852.5	860	35858.2	860	15119.9		1072	35845.9	1072	85148.9	1072	90787.5	1072	138918	1072	114559	1072	126255	1072	117454	1072	79970	1072	122381	1072	123739		842	28801.8		--	--
	851	18322.7	851	26533.8	851	25470.7	851	13519.2	851	21396	861	35108.3	861	36901.1	861	21155.4	861	38332.1	861	15875.4		1073	35572.7	1073	84358.3	1073	89840.4	1073	137387	1073	113393	1073	124918	1073	116351	1073	78868.3	1073	120255	1073	121631		843	26896.1		--	--
	852	19988.3	852	28518.6	852	27374.4	852	14525.6	852	22960.9	862	37451.1	862	39444.8	862	22519.6	862	40931.7	862	16664.3		1074	35340.1	1074	83577.6	1074	88941.6	1074	135888	1074	112230	1074	123619	1074	115105	1074	77787.8	1074	118199	1074	119601		844	25155.5		--	--
	853	21817.1	853	30653	853	29414.6	853	15612.7	853	24620.4	863	39897.3	863	42102	863	23945.1	863	43656.9	863	17486.4		1075	35092.8	1075	82672.8	1075	88064	1075	134459	1075	111057	1075	122330	1075	113833	1075	76697.8	1075	116160	1075	117596		845	23598		--	--
	854	23809.2	854	32936.9	854	31591.3	854	16780.6	854	26374.5												1076	34838.3	1076	81912.5	1076	87191.7	1076	133069	1076	109934	1076	121043	1076	112433	1076	75778.8	1076	114122	1076	115593		846	22239.9		--	--
	855	25964.4	855	35370.4	855	33904.5	855	18029.2	855	28223.2												1077	34589.7	1077	81109.2	1077	86363.8	1077	131748	1077	108865	1077	119759	1077	111162	1077	74888.6	1077	112112	1077	113700		847	21059.8		--	--
	856	28282.9	856	37953.5	856	36354.2	856	19358.5	856	30166.4												1078	34389.8	1078	80234.3	1078	85532.4	1078	130347	1078	107776	1078	118514	1078	110076	1078	73889.5	1078	110174	1078	111798		848	20054.7		--	--
	857	30764.6	857	40686.1	857	38940.4	857	20768.6	857	32204.3												1079	34138.2	1079	79443.2	1079	84725.1	1079	129051	1079	106686	1079	117277	1079	108847	1079	72893.3	1079	108279	1079	109923		849	19218.2		--	--
	858	33409.5	858	43568.2	858	41663.1	858	22259.4	858	34336.7												1080	33916.2	1080	78632.8	1080	83953.2	1080	127661	1080	105584	1080	116035	1080	107536	1080	71926.3	1080	106514	1080	108147		850	18492.6		--	--
	859	36217.6	859	46599.9	859	44522.3	859	23831	859	36563.7												1081	33682.3	1081	77859.5	1081	83135.4	1081	126307	1081	104520	1081	114809	1081	106157	1081	70932.1	1081	104835	1081	106370		851	17883.2		--	--
	860	39188.9	860	49781.2	860	47518	860	25483.3	860	38885.3												1082	33443	1082	77088.7	1082	82321.6	1082	124956	1082	103410	1082	113549	1082	104875	1082	69823.9	1082	103138	1082	104652		852	17383.3		--	--
	861	42323.4	861	53112	861	50650.2	861	27216.3	861	41301.5												1083	33203.2	1083	76345	1083	81508.2	1083	123611	1083	102336	1083	112330	1083	103677	1083	68677	1083	101474	1083	102924		853	16969.5		--	--
	862	45621.2	862	56592.4	862	53918.9	862	29030.1	862	43812.2												1084	32931.9	1084	75578.8	1084	80657.1	1084	122319	1084	101247	1084	111133	1084	102623	1084	67595.6	1084	99806.2	1084	101250		854	16606		--	--
	863	49082.1	863	60222.4	863	57324.1	863	30924.6	863	46417.6												1085	32724.1	1085	74854.2	1085	79889.1	1085	121059	1085	100167	1085	109901	1085	101463	1085	66556.3	1085	98174.7	1085	99611.6		855	16285.7		--	--
	1086	32533.4	1086	74122.1	1086	79113.6	1086	119777	1086	99119.3	1086	108720	1086	100338	1086	65595.7	1086	96579.3	1086	98007.6		1086	32533.4	1086	74122.1	1086	79113.6	1086	119777	1086	99119.3	1086	108720	1086	100338	1086	65595.7	1086	96579.3	1086	98007.6		856	16006.5		--	--
	1087	32352.9	1087	73394.1	1087	78349.8	1087	118509	1087	98083	1087	107554	1087	99234.6	1087	64650.6	1087	95019.9	1087	96438.3		1087	32352.9	1087	73394.1	1087	78349.8	1087	118509	1087	98083	1087	107554	1087	99234.6	1087	64650.6	1087	95019.9	1087	96438.3		857	15746.8		--	--
	1088	32147.8	1088	72637.1	1088	77597.7	1088	117257	1088	97057.7	1088	106401	1088	98152.6	1088	63721.1	1088	93496.6	1088	94903.7		1088	32147.8	1088	72637.1	1088	77597.7	1088	117257	1088	97057.7	1088	106401	1088	98152.6	1088	63721.1	1088	93496.6	1088	94903.7		858	15495.1		--	--
	1089	31933.6	1089	71935.2	1089	76857.3	1089	116019	1089	96043.5	1089	105262	1089	97091.9	1089	62807	1089	92009.4	1089	93403.9		1089	31933.6	1089	71935.2	1089	76857.3	1089	116019	1089	96043.5	1089	105262	1089	97091.9	1089	62807	1089	92009.4	1089	93403.9		859	15247.2		--	--
	1090	31720.2	1090	71319.2	1090	76128.6	1090	114797	1090	95040.4	1090	104137	1090	96052.5	1090	61908.4	1090	90558.2	1090	91938.9		1090	31720.2	1090	71319.2	1090	76128.6	1090	114797	1090	95040.4	1090	104137	1090	96052.5	1090	61908.4	1090	90558.2	1090	91938.9		860	14992.3		--	--
	1091	31507.6	1091	70640.4	1091	75411.5	1091	113589	1091	94048.4	1091	103026	1091	95034.5	1091	61025.4	1091	89143.1	1091	90508.6		1091	31507.6	1091	70640.4	1091	75411.5	1091	113589	1091	94048.4	1091	103026	1091	95034.5	1091	61025.4	1091	89143.1	1091	90508.6		861	14718.4		--	--
	1092	31295.8	1092	69966.9	1092	74706.2	1092	112397	1092	93067.4	1092	101930	1092	94037.7	1092	60157.9	1092	87764.2	1092	89113		1092	31295.8	1092	69966.9	1092	74706.2	1092	112397	1092	93067.4	1092	101930	1092	94037.7	1092	60157.9	1092	87764.2	1092	89113		862	14431.2		--	--
	1093	31084.8	1093	69298.9	1093	74012.5	1093	111219	1093	92097.5	1093	100847	1093	93062.3	1093	59305.9	1093	86421.2	1093	87752.1		1093	31084.8	1093	69298.9	1093	74012.5	1093	111219	1093	92097.5	1093	100847	1093	93062.3	1093	59305.9	1093	86421.2	1093	87752.1		863	14178.8		--	--
	1094	30874.6	1094	68636.2	1094	73330.5	1094	110057	1094	91138.7	1094	99778	1094	92108.3	1094	58469.4	1094	85114.4	1094	86426		1094	30874.6	1094	68636.2	1094	73330.5	1094	110057	1094	91138.7	1094	99778	1094	92108.3	1094	58469.4	1094	85114.4	1094	86426		864	13925.1		--	--
	1095	30665.3	1095	67979	1095	72660.2	1095	108909	1095	90191	1095	98723.1	1095	91175.5	1095	57648.4	1095	83843.7	1095	85134.7		1095	30665.3	1095	67979	1095	72660.2	1095	108909	1095	90191	1095	98723.1	1095	91175.5	1095	57648.4	1095	83843.7	1095	85134.7		865	13721.1		--	--
	1096	30456.8	1096	67327.1	1096	72001.6	1096	107776	1096	89254.3	1096	97682.3	1096	90264.1	1096	56842.9	1096	82609	1096	83878		1096	30456.8	1096	67327.1	1096	72001.6	1096	107776	1096	89254.3	1096	97682.3	1096	90264.1	1096	56842.9	1096	82609	1096	83878		866	13548.5		--	--
	1097	30249	1097	66680.7	1097	71354.7	1097	106659	1097	88328.7	1097	96655.5	1097	89374	1097	56053	1097	81410.4	1097	82656.2		1097	30249	1097	66680.7	1097	71354.7	1097	106659	1097	88328.7	1097	96655.5	1097	89374	1097	56053	1097	81410.4	1097	82656.2		867	13441.5		--	--
	1098	30042.1	1098	66039.6	1098	70719.5	1098	105556	1098	87414.2	1098	95642.7	1098	88505.2	1098	55278.5	1098	80247.9	1098	81469		1098	30042.1	1098	66039.6	1098	70719.5	1098	105556	1098	87414.2	1098	95642.7	1098	88505.2	1098	55278.5	1098	80247.9	1098	81469		868	13384.7		--	--
	1099	29836	1099	65404	1099	70095.9	1099	104468	1099	86510.7	1099	94643.9	1099	87657.8	1099	54519.6	1099	79121.4	1099	80316.6		1099	29836	1099	65404	1099	70095.9	1099	104468	1099	86510.7	1099	94643.9	1099	87657.8	1099	54519.6	1099	79121.4	1099	80316.6		869	13490.1		--	--
	1100	29630.8	1100	64773.8	1100	69484.1	1100	103396	1100	85618.3	1100	93659.1	1100	86831.7	1100	53776.2	1100	78031.1	1100	79198.9		1100	29630.8	1100	64773.8	1100	69484.1	1100	103396	1100	85618.3	1100	93659.1	1100	86831.7	1100	53776.2	1100	78031.1	1100	79198.9		870	13661.9		--	--
																																											871	13900.2		--	--
																																											872	14205		--	--
																																											873	14576.2		--	--
																																											874	15013.9		--	--
																																											875	15518.1		--	--
																																											876	16088.8		--	--
																																											877	16725.9		--	--
																																											878	17429.5		--	--
																																											879	18199.5		--	--
																																											880	19036.1		--	--
																																														--	--
																																														--	--
																																														--	--
																																														--	--
																																														--	--
																																														--	--
																																														--	--
																																														--	--
																																														--	--
																																														--	--
																																														--	--
																																														--	--
																																														--	--
																																														--	--
																																														--	--
																																														--	--
																																														--	--
																																														--	--
																																														--	--
																																														--	--
																																														--	--
																																														--	--
																																														--	--
																																														--	--
																																														--	--
																																														--	--
																																														--	--
																																														--	--
																																														--	--
																																														--	--
																																														--	--
																																														--	--
																																														--	--
																																														--	--
																																														--	--
																																														--	--
																																														--	--
																																														--	--
																																														--	--
																																														--	--
																																														--	--
																																														--	--
																																														--	--
																																														--	--
																																														--	--
																																														--	--
																																														--	--
																																														--	--
																																														--	--
																																														--	--
																																														--	--
																																														--	--
																																														--	--
																																														--	--
																																														--	--
																																														--	--
																																														--	--
																																														--	--
																																														--	--
																																														--	--
																																														--	--
																																														--	--
																																														--	--
																																														--	--
																																														--	--
																																														--	--
																																														--	--
																																														--	--
																																														--	--
																																														--	--
																																														--	--
																																														--	--
																																														--	--
																																														--	--
																																														--	--
																																														--	--
																																														--	--
																																														--	--
																																														--	--
																																														--	--
																																														--	--
																																														--	--
																																														--	--
																																														--	--
																																														--	--
																																														--	--
																																														--	--
																																														--	--
																																														--	--
																																														--	--
																																														--	--
																																														--	--
																																														--	--
																																														--	--
																																														--	--
																																														--	--
																																														--	--
																																														--	--
																																														--	--
																																														--	--
																																														--	--
																																														--	--
																																														--	--
																																														--	--
																																														--	--
																																														--	--
																																														--	--
																																														--	--
																																														--	--
																																														--	--
																																														--	--
																																														--	--
																																														--	--
																																														--	--
																																														--	--
																																														--	--
																																														--	--
																																														--	--
																																														--	--
																																														--	--
																																														--	--
																																														--	--
																																														--	--
																																														--	--
																																														--	--
																																														--	--
																																														--	--
																																														--	--
																																														--	--
																																														--	--
																																														--	--
																																														--	--
																																														--	--
																																														--	--
																																														--	--
																																														--	--
																																														--	--
																																														--	--
																																														--	--
																																														--	--
																																														--	--
																																														--	--
																																														--	--
																																														--	--
																																														--	--
																																														--	--
																																														--	--
																																														--	--
																																														--	--
																																														--	--
																																														--	--
																																														--	--
																																														--	--
																																														--	--
																																														--	--
																																														--	--
																																														--	--
																																														--	--
																																														--	--
																																														--	--
																																														--	--
																																														--	--
																																														--	--
																																														--	--
																																														--	--
																																														--	--
																																														--	--
																																														--	--
																																														--	--
																																														--	--
																																														--	--
																																														--	--
																																														--	--
																																														--	--
																																														--	--
																																														--	--
																																														--	--
																																														--	--
																																														--	--
																																														--	--
																																														--	--
																																														--	--
																																														--	--
																																														--	--
																																														--	--
																																														--	--
																																														--	--
																																														--	--
																																														--	--
																																														--	--
[truncated: 10 more columns]

## Sheet: Fig.4b, f, g
Fig. 4b						Fig. 4f				Fig. 4g
3.125	3625.1	194.556	3.125	3835.41		0	409.133	239.695		0	348.827	251.809
6.25	8021.32	355.889	3.17192	3887.99		0.11905	427.61	254.827		0.11905	359.422	257.197
12.5	15545.4	1305.66	3.21884	3940.57		0.2381	446.42	291.897		0.2381	374.954	268.283
25	27355.9	3234.74	3.26577	3993.15		0.35714	494.028	321.668		0.35714	401.993	283.697
50	53231.7	2616.64	3.31269	4045.73		0.47619	561.558	345.282		0.47619	434.385	306.182
			3.35961	4098.31		0.59524	590.314	346.771		0.59524	455.999	333.412
			3.40653	4150.89		0.71429	586.412	335.584		0.71429	441.453	329.602
			3.45345	4203.47		0.83333	554.543	302.482		0.83333	409.829	294.364
			3.50038	4256.05		0.95238	506.441	273.194		0.95238	388.343	272.452
			3.5473	4308.62		1.07143	470.506	259.053		1.07143	380.386	253.788
			3.59422	4361.2		1.19048	460.292	254.565		1.19048	372.226	247.802
			3.64114	4413.78		1.30952	444.34	246.772
			3.68806	4466.36		1.42857	432.484	244.036
			3.73498	4518.94
			3.78191	4571.52
			3.82883	4624.1
			3.87575	4676.68
			3.92267	4729.26
			3.96959	4781.84
			4.01652	4834.42
			4.06344	4886.99
			4.11036	4939.57
			4.15728	4992.15
			4.2042	5044.73
			4.25113	5097.31
			4.29805	5149.89
			4.34497	5202.47
			4.39189	5255.05
			4.43881	5307.63
			4.48574	5360.21
			4.53266	5412.79
			4.57958	5465.37
			4.6265	5517.94
			4.67342	5570.52
			4.72035	5623.1
			4.76727	5675.68
			4.81419	5728.26
			4.86111	5780.84
			4.90803	5833.42
			4.95495	5886
			5.00188	5938.58
			5.0488	5991.16
			5.09572	6043.74
			5.14264	6096.32
			5.18956	6148.89
			5.23649	6201.47
			5.28341	6254.05
			5.33033	6306.63
			5.37725	6359.21
			5.42417	6411.79
			5.4711	6464.37
			5.51802	6516.95
			5.56494	6569.53
			5.61186	6622.11
			5.65878	6674.69
			5.70571	6727.27
			5.75263	6779.84
			5.79955	6832.42
			5.84647	6885
			5.89339	6937.58
			5.94032	6990.16
			5.98724	7042.74
			6.03416	7095.32
			6.08108	7147.9
			6.128	7200.48
			6.17492	7253.06
			6.22185	7305.64
			6.26877	7358.22
			6.31569	7410.79
			6.36261	7463.37
			6.40953	7515.95
			6.45646	7568.53
			6.50338	7621.11
			6.5503	7673.69
			6.59722	7726.27
			6.64414	7778.85
			6.69107	7831.43
			6.73799	7884.01
			6.78491	7936.59
			6.83183	7989.16
			6.87875	8041.74
			6.92568	8094.32
			6.9726	8146.9
			7.01952	8199.48
			7.06644	8252.06
			7.11336	8304.64
			7.16029	8357.22
			7.20721	8409.8
			7.25413	8462.38
			7.30105	8514.96
			7.34797	8567.54
			7.39489	8620.11
			7.44182	8672.69
			7.48874	8725.27
			7.53566	8777.85
			7.58258	8830.43
			7.6295	8883.01
			7.67643	8935.59
			7.72335	8988.17
			7.77027	9040.75
			7.81719	9093.33
			7.86411	9145.91
			7.91104	9198.49
			7.95796	9251.06
			8.00488	9303.64
			8.0518	9356.22
			8.09872	9408.8
			8.14565	9461.38
			8.19257	9513.96
			8.23949	9566.54
			8.28641	9619.12
			8.33333	9671.7
			8.38026	9724.28
			8.42718	9776.86
			8.4741	9829.44
			8.52102	9882.01
			8.56794	9934.59
			8.61486	9987.17
			8.66179	10039.8
			8.70871	10092.3
			8.75563	10144.9
			8.80255	10197.5
			8.84947	10250.1
			8.8964	10302.6
			8.94332	10355.2
			8.99024	10407.8
			9.03716	10460.4
			9.08408	10513
			9.13101	10565.5
			9.17793	10618.1
			9.22485	10670.7
			9.27177	10723.3
			9.31869	10775.9
			9.36562	10828.4
			9.41254	10881
			9.45946	10933.6
			9.50638	10986.2
			9.5533	11038.8
			9.60023	11091.3
			9.64715	11143.9
			9.69407	11196.5
			9.74099	11249.1
			9.78791	11301.7
			9.83483	11354.2
			9.88176	11406.8
			9.92868	11459.4
			9.9756	11512
			10.0225	11564.5
			10.0694	11617.1
			10.1164	11669.7
			10.1633	11722.3
			10.2102	11774.9
			10.2571	11827.4
			10.3041	11880
			10.351	11932.6
			10.3979	11985.2
			10.4448	12037.8
			10.4917	12090.3
			10.5387	12142.9
			10.5856	12195.5
			10.6325	12248.1
			10.6794	12300.7
			10.7264	12353.2
			10.7733	12405.8
			10.8202	12458.4
			10.8671	12511
			10.914	12563.6
			10.961	12616.1
			11.0079	12668.7
			11.0548	12721.3
			11.1017	12773.9
			11.1486	12826.4
			11.1956	12879
			11.2425	12931.6
			11.2894	12984.2
			11.3363	13036.8
			11.3833	13089.3
			11.4302	13141.9
			11.4771	13194.5
			11.524	13247.1
			11.5709	13299.7
			11.6179	13352.2
			11.6648	13404.8
			11.7117	13457.4
			11.7586	13510
			11.8056	13562.6
			11.8525	13615.1
			11.8994	13667.7
			11.9463	13720.3
			11.9932	13772.9
			12.0402	13825.5
			12.0871	13878
			12.134	13930.6
			12.1809	13983.2
			12.2279	14035.8
			12.2748	14088.3
			12.3217	14140.9
			12.3686	14193.5
			12.4155	14246.1
			12.4625	14298.7
			12.5094	14351.2
			12.5563	14403.8
			12.6032	14456.4
			12.6502	14509
			12.6971	14561.6
			12.744	14614.1
			12.7909	14666.7
			12.8378	14719.3
			12.8848	14771.9
			12.9317	14824.5
			12.9786	14877
			13.0255	14929.6
			13.0724	14982.2
			13.1194	15034.8
			13.1663	15087.4
			13.2132	15139.9
			13.2601	15192.5
			13.3071	15245.1
			13.354	15297.7
			13.4009	15350.2
			13.4478	15402.8
			13.4947	15455.4
			13.5417	15508
			13.5886	15560.6
			13.6355	15613.1
			13.6824	15665.7
			13.7294	15718.3
			13.7763	15770.9
			13.8232	15823.5
			13.8701	15876
			13.917	15928.6
			13.964	15981.2
			14.0109	16033.8
			14.0578	16086.4
			14.1047	16138.9
			14.1517	16191.5
			14.1986	16244.1
			14.2455	16296.7
			14.2924	16349.2
			14.3393	16401.8
			14.3863	16454.4
			14.4332	16507
			14.4801	16559.6
			14.527	16612.1
			14.5739	16664.7
			14.6209	16717.3
			14.6678	16769.9
			14.7147	16822.5
			14.7616	16875
			14.8086	16927.6
			14.8555	16980.2
			14.9024	17032.8
			14.9493	17085.4
			14.9962	17137.9
			15.0432	17190.5
			15.0901	17243.1
			15.137	17295.7
			15.1839	17348.3
			15.2309	17400.8
			15.2778	17453.4
			15.3247	17506
			15.3716	17558.6
			15.4185	17611.1
			15.4655	17663.7
			15.5124	17716.3
			15.5593	17768.9
			15.6062	17821.5
			15.6532	17874
			15.7001	17926.6
			15.747	17979.2
			15.7939	18031.8
			15.8408	18084.4
			15.8878	18136.9
			15.9347	18189.5
			15.9816	18242.1
			16.0285	18294.7
			16.0755	18347.3
			16.1224	18399.8
			16.1693	18452.4
			16.2162	18505
			16.2631	18557.6
			16.3101	18610.2
			16.357	18662.7
			16.4039	18715.3
			16.4508	18767.9
			16.4977	18820.5
			16.5447	18873
			16.5916	18925.6
			16.6385	18978.2
			16.6854	19030.8
			16.7324	19083.4
			16.7793	19135.9
			16.8262	19188.5
			16.8731	19241.1
			16.92	19293.7
			16.967	19346.3
			17.0139	19398.8
			17.0608	19451.4
			17.1077	19504
			17.1547	19556.6
			17.2016	19609.2
			17.2485	19661.7
			17.2954	19714.3
			17.3423	19766.9
			17.3893	19819.5
			17.4362	19872.1
			17.4831	19924.6
			17.53	19977.2
			17.577	20029.8
			17.6239	20082.4
			17.6708	20134.9
			17.7177	20187.5
			17.7646	20240.1
			17.8116	20292.7
			17.8585	20345.3
			17.9054	20397.8
			17.9523	20450.4
			17.9992	20503
			18.0462	20555.6
			18.0931	20608.2
			18.14	20660.7
			18.1869	20713.3
			18.2339	20765.9
			18.2808	20818.5
			18.3277	20871.1
			18.3746	20923.6
			18.4215	20976.2
			18.4685	21028.8
			18.5154	21081.4
			18.5623	21134
			18.6092	21186.5
			18.6562	21239.1
			18.7031	21291.7
			18.75	21344.3
			18.7969	21396.8
			18.8438	21449.4
			18.8908	21502
			18.9377	21554.6
			18.9846	21607.2
			19.0315	21659.7
			19.0785	21712.3
			19.1254	21764.9
			19.1723	21817.5
			19.2192	21870.1
			19.2661	21922.6
			19.3131	21975.2
			19.36	22027.8
			19.4069	22080.4
			19.4538	22133
			19.5008	22185.5
			19.5477	22238.1
			19.5946	22290.7
			19.6415	22343.3
			19.6884	22395.9
			19.7354	22448.4
			19.7823	22501
			19.8292	22553.6
			19.8761	22606.2
			19.923	22658.7
			19.97	22711.3
			20.0169	22763.9
			20.0638	22816.5
			20.1107	22869.1
			20.1577	22921.6
			20.2046	22974.2
			20.2515	23026.8
			20.2984	23079.4
			20.3453	23132
			20.3923	23184.5
			20.4392	23237.1
			20.4861	23289.7
			20.533	23342.3
			20.58	23394.9
			20.6269	23447.4
			20.6738	23500
			20.7207	23552.6
			20.7676	23605.2
			20.8146	23657.8
			20.8615	23710.3
			20.9084	23762.9
			20.9553	23815.5
			21.0023	23868.1
			21.0492	23920.6
			21.0961	23973.2
			21.143	24025.8
			21.1899	24078.4
			21.2369	24131
			21.2838	24183.5
			21.3307	24236.1
			21.3776	24288.7
			21.4245	24341.3
			21.4715	24393.9
			21.5184	24446.4
			21.5653	24499
			21.6122	24551.6
			21.6592	24604.2
			21.7061	24656.8
			21.753	24709.3
			21.7999	24761.9
			21.8468	24814.5
			21.8938	24867.1
			21.9407	24919.7
			21.9876	24972.2
			22.0345	25024.8
			22.0815	25077.4
			22.1284	25130
			22.1753	25182.5
			22.2222	25235.1
			22.2691	25287.7
			22.3161	25340.3
			22.363	25392.9
			22.4099	25445.4
			22.4568	25498
			22.5038	25550.6
			22.5507	25603.2
			22.5976	25655.8
			22.6445	25708.3
			22.6914	25760.9
			22.7384	25813.5
			22.7853	25866.1
			22.8322	25918.7
			22.8791	25971.2
			22.9261	26023.8
			22.973	26076.4
			23.0199	26129
			23.0668	26181.6
			23.1137	26234.1
			23.1607	26286.7
			23.2076	26339.3
			23.2545	26391.9
			23.3014	26444.4
			23.3483	26497
			23.3953	26549.6
			23.4422	26602.2
			23.4891	26654.8
			23.536	26707.3
			23.583	26759.9
			23.6299	26812.5
			23.6768	26865.1
			23.7237	26917.7
			23.7706	26970.2
			23.8176	27022.8
			23.8645	27075.4
			23.9114	27128
			23.9583	27180.6
			24.0053	27233.1
			24.0522	27285.7
			24.0991	27338.3
			24.146	27390.9
			24.1929	27443.5
			24.2399	27496
			24.2868	27548.6
			24.3337	27601.2
			24.3806	27653.8
			24.4276	27706.3
			24.4745	27758.9
			24.5214	27811.5
			24.5683	27864.1
			24.6152	27916.7
			24.6622	27969.2
			24.7091	28021.8
			24.756	28074.4
			24.8029	28127
			24.8498	28179.6
			24.8968	28232.1
			24.9437	28284.7
			24.9906	28337.3
			25.0375	28389.9
			25.0845	28442.5
			25.1314	28495
			25.1783	28547.6
			25.2252	28600.2
			25.2721	28652.8
			25.3191	28705.4
			25.366	28757.9
			25.4129	28810.5
			25.4598	28863.1
			25.5068	28915.7
			25.5537	28968.2
			25.6006	29020.8
			25.6475	29073.4
			25.6944	29126
			25.7414	29178.6
			25.7883	29231.1
			25.8352	29283.7
			25.8821	29336.3
			25.9291	29388.9
			25.976	29441.5
			26.0229	29494
			26.0698	29546.6
			26.1167	29599.2
			26.1637	29651.8
			26.2106	29704.4
			26.2575	29756.9
			26.3044	29809.5
			26.3514	29862.1
			26.3983	29914.7
			26.4452	29967.3
			26.4921	30019.8
			26.539	30072.4
			26.586	30125
			26.6329	30177.6
			26.6798	30230.1
			26.7267	30282.7
			26.7736	30335.3
			26.8206	30387.9
			26.8675	30440.5
			26.9144	30493
			26.9613	30545.6
			27.0083	30598.2
			27.0552	30650.8
			27.1021	30703.4
			27.149	30755.9
			27.1959	30808.5
			27.2429	30861.1
			27.2898	30913.7
			27.3367	30966.3
			27.3836	31018.8
			27.4306	31071.4
			27.4775	31124
			27.5244	31176.6
			27.5713	31229.1
			27.6182	31281.7
			27.6652	31334.3
			27.7121	31386.9
			27.759	31439.5
			27.8059	31492
			27.8529	31544.6
			27.8998	31597.2
			27.9467	31649.8
			27.9936	31702.4
			28.0405	31754.9
			28.0875	31807.5
			28.1344	31860.1
			28.1813	31912.7
			28.2282	31965.3
			28.2752	32017.8
			28.3221	32070.4
			28.369	32123
			28.4159	32175.6
			28.4628	32228.2
			28.5098	32280.7
			28.5567	32333.3
			28.6036	32385.9
			28.6505	32438.5
			28.6974	32491
			28.7444	32543.6
			28.7913	32596.2
			28.8382	32648.8
			28.8851	32701.4
			28.9321	32753.9
			28.979	32806.5
			29.0259	32859.1
			29.0728	32911.7
			29.1197	32964.3
			29.1667	33016.8
			29.2136	33069.4
			29.2605	33122
			29.3074	33174.6
			29.3544	33227.2
			29.4013	33279.7
			29.4482	33332.3
			29.4951	33384.9
			29.542	33437.5
			29.589	33490.1
			29.6359	33542.6
			29.6828	33595.2
			29.7297	33647.8
			29.7767	33700.4
			29.8236	33752.9
			29.8705	33805.5
			29.9174	33858.1
			29.9643	33910.7
			30.0113	33963.3
			30.0582	34015.8
			30.1051	34068.4
			30.152	34121
			30.1989	34173.6
			30.2459	34226.2
			30.2928	34278.7
			30.3397	34331.3
			30.3866	34383.9
			30.4336	34436.5
			30.4805	34489.1
			30.5274	34541.6
			30.5743	34594.2
			30.6212	34646.8
			30.6682	34699.4
			30.7151	34752
			30.762	34804.5
			30.8089	34857.1
			30.8559	34909.7
			30.9028	34962.3
			30.9497	35014.8
			30.9966	35067.4
			31.0435	35120
			31.0905	35172.6
			31.1374	35225.2
			31.1843	35277.7
			31.2312	35330.3
			31.2782	35382.9
			31.3251	35435.5
			31.372	35488.1
			31.4189	35540.6
			31.4658	35593.2
			31.5128	35645.8
			31.5597	35698.4
			31.6066	35751
			31.6535	35803.5
			31.7005	35856.1
			31.7474	35908.7
			31.7943	35961.3
			31.8412	36013.9
			31.8881	36066.4
			31.9351	36119
			31.982	36171.6
			32.0289	36224.2
			32.0758	36276.7
			32.1228	36329.3
			32.1697	36381.9
			32.2166	36434.5
			32.2635	36487.1
			32.3104	36539.6
			32.3574	36592.2
			32.4043	36644.8
			32.4512	36697.4
			32.4981	36750
			32.5451	36802.5
			32.592	36855.1
			32.6389	36907.7
			32.6858	36960.3
			32.7327	37012.9
			32.7796	37065.4
			32.8266	37118
			32.8735	37170.6
			32.9204	37223.2
			32.9673	37275.8
			33.0143	37328.3
			33.0612	37380.9
			33.1081	37433.5
			33.155	37486.1
			33.2019	37538.6
			33.2489	37591.2
			33.2958	37643.8
			33.3427	37696.4
			33.3896	37749
			33.4366	37801.5
			33.4835	37854.1
			33.5304	37906.7
			33.5773	37959.3
			33.6243	38011.9
			33.6712	38064.4
			33.7181	38117
			33.765	38169.6
			33.8119	38222.2
			33.8589	38274.8
			33.9058	38327.3
			33.9527	38379.9
			33.9996	38432.5
			34.0466	38485.1
			34.0935	38537.7
			34.1404	38590.2
			34.1873	38642.8
			34.2342	38695.4
			34.2812	38748
			34.3281	38800.5
			34.375	38853.1
			34.4219	38905.7
			34.4688	38958.3
			34.5158	39010.9
			34.5627	39063.4
			34.6096	39116
			34.6565	39168.6
			34.7034	39221.2
			34.7504	39273.8
			34.7973	39326.3
			34.8442	39378.9
			34.8911	39431.5
			34.9381	39484.1
			34.985	39536.7
			35.0319	39589.2
			35.0788	39641.8
			35.1257	39694.4
			35.1727	39747
			35.2196	39799.6
			35.2665	39852.1
			35.3134	39904.7
			35.3604	39957.3
			35.4073	40009.9
			35.4542	40062.4
			35.5011	40115
			35.5481	40167.6
			35.595	40220.2
			35.6419	40272.8
			35.6888	40325.3
			35.7357	40377.9
			35.7827	40430.5
			35.8296	40483.1
			35.8765	40535.7
			35.9234	40588.2
			35.9704	40640.8
			36.0173	40693.4
			36.0642	40746
			36.1111	40798.6
			36.158	40851.1
			36.2049	40903.7
			36.2519	40956.3
			36.2988	41008.9
			36.3457	41061.5
			36.3926	41114
			36.4396	41166.6
			36.4865	41219.2
			36.5334	41271.8
			36.5803	41324.3
			36.6272	41376.9
			36.6742	41429.5
			36.7211	41482.1
			36.768	41534.7
			36.8149	41587.2
			36.8619	41639.8
			36.9088	41692.4
			36.9557	41745
			37.0026	41797.6
			37.0496	41850.1
			37.0965	41902.7
			37.1434	41955.3
			37.1903	42007.9
			37.2372	42060.5
			37.2842	42113
			37.3311	42165.6
			37.378	42218.2
			37.4249	42270.8
			37.4719	42323.4
			37.5188	42375.9
			37.5657	42428.5
			37.6126	42481.1
			37.6595	42533.7
			37.7065	42586.2
			37.7534	42638.8
			37.8003	42691.4
			37.8472	42744
			37.8941	42796.6
			37.9411	42849.1
			37.988	42901.7
			38.0349	42954.3
			38.0818	43006.9
			38.1287	43059.5
			38.1757	43112
			38.2226	43164.6
			38.2695	43217.2
			38.3164	43269.8
			38.3634	43322.4
			38.4103	43374.9
			38.4572	43427.5
			38.5041	43480.1
			38.551	43532.7
			38.598	43585.3
			38.6449	43637.8
			38.6918	43690.4
			38.7387	43743
			38.7857	43795.6
			38.8326	43848.1
			38.8795	43900.7
			38.9264	43953.3
			38.9734	44005.9
			39.0203	44058.5
			39.0672	44111
			39.1141	44163.6
			39.161	44216.2
			39.208	44268.8
			39.2549	44321.4
			39.3018	44373.9
			39.3487	44426.5
			39.3957	44479.1
			39.4426	44531.7
			39.4895	44584.3
			39.5364	44636.8
			39.5833	44689.4
			39.6303	44742
			39.6772	44794.6
			39.7241	44847.1
			39.771	44899.7
			39.8179	44952.3
			39.8649	45004.9
			39.9118	45057.5
			39.9587	45110
			40.0056	45162.6
			40.0525	45215.2
			40.0995	45267.8
			40.1464	45320.4
			40.1933	45372.9
			40.2402	45425.5
			40.2872	45478.1
			40.3341	45530.7
			40.381	45583.3
			40.4279	45635.8
			40.4749	45688.4
			40.5218	45741
			40.5687	45793.6
			40.6156	45846.2
			40.6625	45898.7
			40.7095	45951.3
			40.7564	46003.9
			40.8033	46056.5
			40.8502	46109
			40.8972	46161.6
			40.9441	46214.2
			40.991	46266.8
			41.0379	46319.4
			41.0848	46371.9
			41.1318	46424.5
			41.1787	46477.1
			41.2256	46529.7
			41.2725	46582.3
			41.3194	46634.8
			41.3664	46687.4
			41.4133	46740
			41.4602	46792.6
			41.5071	46845.2
			41.554	46897.7
			41.601	46950.3
			41.6479	47002.9
			41.6948	47055.5
			41.7417	47108.1
			41.7887	47160.6
			41.8356	47213.2
			41.8825	47265.8
			41.9294	47318.4
			41.9763	47370.9
			42.0233	47423.5
			42.0702	47476.1
			42.1171	47528.7
			42.164	47581.3
			42.211	47633.8
			42.2579	47686.4
			42.3048	47739
			42.3517	47791.6
			42.3987	47844.2
			42.4456	47896.7
			42.4925	47949.3
			42.5394	48001.9
			42.5863	48054.5
			42.6333	48107.1
			42.6802	48159.6
			42.7271	48212.2
			42.774	48264.8
			42.821	48317.4
			42.8679	48370
			42.9148	48422.5
			42.9617	48475.1
			43.0086	48527.7
			43.0556	48580.3
			43.1025	48632.8
			43.1494	48685.4
			43.1963	48738
			43.2432	48790.6
			43.2902	48843.2
			43.3371	48895.7
			43.384	48948.3
			43.4309	49000.9
			43.4778	49053.5
			43.5248	49106.1
			43.5717	49158.6
			43.6186	49211.2
			43.6655	49263.8
			43.7125	49316.4
			43.7594	49369
			43.8063	49421.5
			43.8532	49474.1
			43.9001	49526.7
			43.9471	49579.3
			43.994	49631.9
			44.0409	49684.4
			44.0878	49737
			44.1348	49789.6
			44.1817	49842.2
			44.2286	49894.7
			44.2755	49947.3
			44.3225	49999.9
			44.3694	50052.5
			44.4163	50105.1
			44.4632	50157.6
			44.5101	50210.2
			44.5571	50262.8
			44.604	50315.4
			44.6509	50368
			44.6978	50420.5
			44.7447	50473.1
			44.7917	50525.7
			44.8386	50578.3
			44.8855	50630.9
			44.9324	50683.4
			44.9793	50736
			45.0263	50788.6
			45.0732	50841.2
			45.1201	50893.8
			45.167	50946.3
			45.214	50998.9
			45.2609	51051.5
			45.3078	51104.1
			45.3547	51156.6
			45.4016	51209.2
			45.4486	51261.8
			45.4955	51314.4
			45.5424	51367
			45.5893	51419.5
			45.6363	51472.1
			45.6832	51524.7
			45.7301	51577.3
			45.777	51629.9
			45.824	51682.4
			45.8709	51735
			45.9178	51787.6
			45.9647	51840.2
			46.0116	51892.8
			46.0586	51945.3
			46.1055	51997.9
			46.1524	52050.5
			46.1993	52103.1
			46.2463	52155.7
			46.2932	52208.2
			46.3401	52260.8
			46.387	52313.4
			46.4339	52366
			46.4809	52418.5
			46.5278	52471.1
			46.5747	52523.7
			46.6216	52576.3
			46.6685	52628.9
			46.7155	52681.4
			46.7624	52734
			46.8093	52786.6
			46.8562	52839.2
			46.9031	52891.8
			46.9501	52944.3
			46.997	52996.9
			47.0439	53049.5
			47.0908	53102.1
			47.1378	53154.7
			47.1847	53207.2
			47.2316	53259.8
			47.2785	53312.4
			47.3254	53365
			47.3724	53417.6
			47.4193	53470.1
			47.4662	53522.7
			47.5131	53575.3
			47.5601	53627.9
			47.607	53680.4
			47.6539	53733
			47.7008	53785.6
			47.7478	53838.2
			47.7947	53890.8
			47.8416	53943.3
			47.8885	53995.9
			47.9354	54048.5
			47.9824	54101.1
			48.0293	54153.7
			48.0762	54206.2
			48.1231	54258.8
			48.1701	54311.4
			48.217	54364
			48.2639	54416.6
			48.3108	54469.1
			48.3577	54521.7
			48.4046	54574.3
			48.4516	54626.9
			48.4985	54679.5
			48.5454	54732
			48.5923	54784.6
			48.6393	54837.2
			48.6862	54889.8
			48.7331	54942.3
			48.78	54994.9
			48.8269	55047.5
			48.8739	55100.1
			48.9208	55152.7
			48.9677	55205.2
			49.0146	55257.8
			49.0616	55310.4
			49.1085	55363
			49.1554	55415.6
			49.2023	55468.1
			49.2493	55520.7
			49.2962	55573.3
			49.3431	55625.9
			49.39	55678.5
			49.4369	55731
			49.4839	55783.6
			49.5308	55836.2
			49.5777	55888.8
			49.6246	55941.4
			49.6716	55993.9
			49.7185	56046.5
			49.7654	56099.1
			49.8123	56151.7
			49.8592	56204.2
			49.9062	56256.8
			49.9531	56309.4
			50	56362

## Sheet: Fig. 6c
1	29	6
2	18	23
3	10	23

## Sheet: Supplementary Fig. S4
411	0.08831	302	0.04447	480	0.00384	491	0.1549
412	0.08592	303	0.04654	481	0.00458	492	0.15697
413	0.08353	304	0.0486	482	0.00545	493	0.15955
414	0.08115	305	0.05067	483	0.00694	494	0.16174
415	0.07637	306	0.05377	484	0.00869	495	0.16411
416	0.07399	307	0.05481	485	0.00976	496	0.16596
417	0.0716	308	0.05688	486	0.01274	497	0.16768
418	0.06921	309	0.05895	487	0.01603	498	0.16939
419	0.06683	310	0.05998	488	0.01911	499	0.1714
420	0.06444	311	0.06101	489	0.02407	500	0.17434
421	0.06205	312	0.06101	490	0.03028	501	0.1786
422	0.05967	313	0.06205	491	0.03665	502	0.18445
423	0.05489	314	0.06205	492	0.04398	503	0.19149
424	0.05251	315	0.06205	493	0.05418	504	0.20087
425	0.05012	316	0.06205	494	0.06556	505	0.2118
426	0.04773	317	0.06205	495	0.07909	506	0.22617
427	0.04773	318	0.06205	496	0.09474	507	0.24325
428	0.04535	319	0.06205	497	0.11338	508	0.26408
429	0.04296	320	0.06205	498	0.13454	509	0.29044
430	0.04057	321	0.06205	499	0.15893	510	0.32279
431	0.04057	322	0.06101	500	0.19368	511	0.36183
432	0.03819	323	0.06101	501	0.22764	512	0.40848
433	0.03819	324	0.05998	502	0.27509	513	0.45969
434	0.0358	325	0.05895	503	0.33133	514	0.51681
435	0.0358	326	0.05998	504	0.39654	515	0.57833
436	0.03341	327	0.05791	505	0.47054	516	0.64243
437	0.03341	328	0.05688	506	0.55557	517	0.7065
438	0.03341	329	0.05584	507	0.63631	518	0.76748
439	0.03341	330	0.05584	508	0.72248	519	0.82375
440	0.03341	331	0.05481	509	0.79888	520	0.87428
441	0.03341	332	0.05377	510	0.8716	521	0.9172
442	0.03341	333	0.05377	511	0.92697	522	0.95204
443	0.03341	334	0.05377	512	0.96404	523	0.97789
444	0.03341	335	0.05274	513	0.99254	524	0.9937
445	0.03341	336	0.05274	514	0.99911	525	1
446	0.0358	337	0.05274	515	1	526	0.99595
447	0.0358	338	0.05274	516	0.98201	527	0.98218
448	0.0358	339	0.05171	517	0.96222	528	0.95996
449	0.03819	340	0.05171	518	0.93371	529	0.93077
450	0.04057	341	0.05171	519	0.89456	530	0.89687
451	0.04057	342	0.05274	520	0.85491	531	0.85868
452	0.04296	343	0.05274	521	0.8186	532	0.81928
453	0.04535	344	0.05274	522	0.77795	533	0.78119
454	0.04535	345	0.05274	523	0.73241	534	0.74543
455	0.04773	346	0.05274	524	0.69682	535	0.7141
456	0.05012	347	0.05274	525	0.65391	536	0.68691
457	0.05251	348	0.05274	526	0.62209	537	0.66318
458	0.05489	349	0.05377	527	0.58357	538	0.64518
459	0.05728	350	0.05481	528	0.5452	539	0.63023
460	0.05967	351	0.05481	529	0.52257	540	0.61849
461	0.06205	352	0.05481	530	0.49302	541	0.60886
462	0.06444	353	0.05481	531	0.46714	542	0.60037
463	0.06921	354	0.05584	532	0.44763	543	0.59402
464	0.0716	355	0.05584	533	0.42872	544	0.59003
465	0.07399	356	0.05584	534	0.41353	545	0.58738
466	0.07876	357	0.05791	535	0.40156	546	0.58663
467	0.08115	358	0.05688	536	0.38538	547	0.58645
468	0.08592	359	0.05791	537	0.37379	548	0.58702
469	0.09069	360	0.05791	538	0.36526	549	0.58924
470	0.09547	361	0.05791	539	0.35814	550	0.59128
471	0.10024	362	0.05895	540	0.3477	551	0.59194
472	0.10501	363	0.05895	541	0.34198	552	0.59338
473	0.11217	364	0.05895	542	0.33328	553	0.59483
474	0.11933	365	0.05895	543	0.33	554	0.59571
475	0.12649	366	0.05895	544	0.3206	555	0.59554
476	0.13365	367	0.05791	545	0.314	556	0.59424
477	0.14081	368	0.05791	546	0.30746	557	0.59292
478	0.15036	369	0.05791	547	0.29635	558	0.59052
479	0.1599	370	0.05688	548	0.28509	559	0.58767
480	0.17184	371	0.05584	549	0.27618	560	0.58322
481	0.18138	372	0.05584	550	0.26739	561	0.57807
482	0.19332	373	0.05481	551	0.25673	562	0.57184
483	0.20286	374	0.05377	552	0.24378	563	0.56516
484	0.2148	375	0.05377	553	0.23223	564	0.55886
485	0.22673	376	0.05274	554	0.22066	565	0.5518
486	0.23628	377	0.05171	555	0.21103	566	0.54259
487	0.24821	378	0.05171	556	0.20262	567	0.53412
488	0.25776	379	0.05067	557	0.18996	568	0.52501
489	0.26969	380	0.04964	558	0.18105	569	0.51614
490	0.27924	381	0.04964	559	0.17209	570	0.50636
491	0.28878	382	0.0486	560	0.16314	571	0.49701
492	0.29594	383	0.0486	561	0.15163	572	0.48814
493	0.30549	384	0.04757	562	0.14385	573	0.47885
494	0.31504	385	0.04757	563	0.13746	574	0.46947
495	0.32458	386	0.04654	564	0.12819	575	0.4596
496	0.33413	387	0.0455	565	0.12224	576	0.45031
497	0.34368	388	0.04447	566	0.11481	577	0.4419
498	0.35322	389	0.04343	567	0.10837	578	0.43408
499	0.36516	390	0.0424	568	0.10507	579	0.42563
500	0.37709	391	0.04137	569	0.09865	580	0.41716
501	0.39379	392	0.0393	570	0.09203	581	0.40923
502	0.4105	393	0.03723	571	0.08762	582	0.40026
503	0.42721	394	0.03619	572	0.08505	583	0.39222
504	0.4463	395	0.03413	573	0.08029	584	0.38464
505	0.47017	396	0.03206	574	0.07567	585	0.3779
506	0.49403	397	0.02999	575	0.07441	586	0.37143
507	0.52029	398	0.02792	576	0.06982	587	0.36537
508	0.55131	399	0.02585	577	0.06682	588	0.35962
509	0.58234	400	0.02378	578	0.06427	589	0.35319
510	0.61575	401	0.02172	579	0.06165	590	0.34567
511	0.65394	402	0.02068	580	0.05776	591	0.33995
512	0.69212	403	0.01861	581	0.05697	592	0.3334
513	0.7327	404	0.01758	582	0.054	593	0.32786
514	0.77566	405	0.01551	583	0.053	594	0.32211
515	0.81623	406	0.01448	584	0.05048	595	0.31673
516	0.85203	407	0.01344	585	0.05025	596	0.3106
517	0.88783	408	0.01241	586	0.04699	597	0.305
518	0.92124	409	0.01241	587	0.04724	598	0.3003
519	0.94749	410	0.01138	588	0.04485	599	0.29514
520	0.97136	411	0.01138	589	0.0433	600	0.29005
521	0.98807	412	0.01034	590	0.0416	601	0.28562
522	0.99761	413	0.01034	591	0.04108	602	0.28042
523	1	414	0.01034	592	0.0396	603	0.27553
524	0.99761	415	0.01034	593	0.03778	604	0.27018
525	0.98807	416	0.01034	594	0.0363	605	0.26552
526	0.97136	417	0.01034	595	0.03582	606	0.26041
527	0.94511	418	0.01034	596	0.03357	607	0.25613
528	0.91647	419	0.01034	597	0.03419	608	0.25288
529	0.88544	420	0.01034	598	0.03063	609	0.24939
530	0.84487	421	0.01138	599	0.03078	610	0.24507
531	0.8043	422	0.01138	600	0.02956	611	0.24113
532	0.76372	423	0.01241	601	0.02811	612	0.23801
533	0.72076	424	0.01241	602	0.02691	613	0.2344
534	0.6778	425	0.01344	603	0.02618	614	0.23045
535	0.63484	426	0.01448	604	0.02581	615	0.22688
536	0.59189	427	0.01448	605	0.02377	616	0.22338
537	0.54893	428	0.01551	606	0.0229	617	0.2203
538	0.51074	429	0.01655	607	0.02152	618	0.21709
539	0.47255	430	0.01861	608	0.0202	619	0.21352
540	0.43437	431	0.01965	609	0.0212	620	0.21033
541	0.40095	432	0.02068	610	0.01873	621	0.2078
542	0.36754	433	0.02275	611	0.01812	622	0.2053
543	0.33652	434	0.02482	612	0.01748	623	0.20169
544	0.30788	435	0.02585	613	0.01667	624	0.19889
545	0.28162	436	0.02792	614	0.01622	625	0.19553
546	0.25776	437	0.02999	615	0.01425	626	0.19286
547	0.23389	438	0.03206	616	0.01323	627	0.19013
548	0.2148	439	0.03413	617	0.01329	628	0.18732
549	0.19332	440	0.03619	618	0.0119	629	0.18477
550	0.17422	441	0.03826	619	0.01115	630	0.18177
551	0.1599	442	0.04033	620	0.01091	631	0.17911
552	0.1432	443	0.0424	621	0.01099	632	0.17662
553	0.12888	444	0.04447	622	0.00989	633	0.1735
554	0.11695	445	0.0455	623	0.00993	634	0.17059
555	0.10501	446	0.04757	624	0.00972	635	0.16761
556	0.09547	447	0.05067	625	0.00857	636	0.16485
557	0.08592	448	0.05274	626	0.0087	637	0.16175
558	0.07637	449	0.05481	627	0.00827	638	0.15838
559	0.06921	450	0.05791	628	0.00752	639	0.15565
560	0.06205	451	0.06101	629	0.00781	640	0.15377
561	0.05489	452	0.06412	630	0.00712	641	0.1515
562	0.05012	453	0.06825	631	0.0073	642	0.14962
563	0.04535	454	0.07239	632	0.00709	643	0.14696
564	0.04057	455	0.07756	633	0.00653	644	0.14495
565	0.0358	456	0.08376	634	0.00662	645	0.14351
566	0.03341	457	0.08997	635	0.00537	646	0.14188
567	0.02864	458	0.09617	636	0.00606	647	0.14005
568	0.02625	459	0.10445	637	0.00562	648	0.13953
569	0.02387	460	0.11272	638	0.00512	649	0.13831
570	0.02148	461	0.12203	639	0.00505	650	0.13662
571	0.01909	462	0.13237	640	0.00486	651	0.13542
572	0.01671	463	0.14271	641	0.00462	652	0.13488
573	0.01671	464	0.15512	642	0.005	653	0.13421
574	0.01432	465	0.16649	643	0.00401	654	0.13236
575	0.01193	466	0.17787	644	0.00396	655	0.13039
576	0.01193	467	0.18821	645	0.00416	656	0.12848
577	0.00955	468	0.19855	646	0.00397	657	0.12673
578	0.00955	469	0.20683	647	0.00314	658	0.12497
579	0.00955	470	0.21406	648	0.00394	659	0.12246
580	0.00716	471	0.22027	649	0.00327	660	0.12052
581	0.00716	472	0.22544	650	0.00293	661	0.11853
582	0.00716	473	0.22958	651	0.00324	662	0.11638
583	0.00477	474	0.23268	652	0.00258	663	0.11469
584	0.00477	475	0.23578	653	0.00298	664	0.11291
585	0.00477	476	0.23888	654	0.00306	665	0.11022
586	0.00477	477	0.24199	655	0.00217	666	0.10847
587	0.00477	478	0.24612	656	0.00232	667	0.10656
588	0.00239	479	0.25233	657	0.00229	668	0.10565
589	0.00239	480	0.2606	658	0.0026	669	0.10412
590	0.00239	481	0.27094	659	0.00228	670	0.10279
591	0.00239	482	0.28335	660	0.00198	671	0.10215
592	0.00239	483	0.2999	661	0.0015	672	0.10161
593	0.00239	484	0.31954	662	0.00155	673	0.10032
594	0.00239	485	0.3423	663	0.00154	674	0.09878
595	0.00239	486	0.36815	664	0.00216	675	0.09869
596	0.00239	487	0.3971	665	0.00113	676	0.09802
597	0.00239	488	0.4302	666	0.00177	677	0.09733
598	0.00239	489	0.46536	667	0.0018	678	0.09531
599	0.00239	490	0.50569	668	0.0014	679	0.09371
600	0.00239	491	0.54912	669	0.00187	680	0.09278
601	0	492	0.59876	670	0.00163	681	0.09205
602	0	493	0.64943	671	0.00108	682	0.09089
603	0	494	0.70424	672	0.00134	683	0.08984
604	0	495	0.76215	673	0.00174	684	0.08891
605	0	496	0.81903	674	0.000762889	685	0.08833
606	0	497	0.87384	675	0.00142	686	0.08781
607	0	498	0.92347	676	0.000935361	687	0.0877
608	0	499	0.96277	677	0.0014	688	0.08694
609	0	500	0.98966	678	0.000738312	689	0.0857
610	0	501	1	679	0.000533289	690	0.08591
611	0	502	0.98966	680	0.00131	691	0.08458
612	0	503	0.95967	681	0.00116	692	0.08368
613	0	504	0.91003	682	0.00087503	693	0.08222
614	0	505	0.84074	683	0.000947043	694	0.08195
615	0	506	0.76319	684	0.000653882	695	0.08071
616	0	507	0.67632	685	0.000223585	696	0.08
617	0	508	0.58738	686	0.000840372	697	0.07884
618	0	509	0.50465	687	0.000554564	698	0.07778
619	0	510	0.42606	688	0.000773583	699	0.07688
620	0	511	0.35471	689	0.000271154	700	0.07547
621	0	512	0.29369	690	0.000440783	701	0.07476
622	0	513	0.23992	691	0.000866387	702	0.07355
623	0	514	0.19235	692	0.000453841	703	0.07253
624	0	515	0.15615	693	0.000192128	704	0.07192
625	0	516	0.12616	694	0.000662249	705	0.07108
626	0	517	0.10134	695	0.000510322	706	0.06981
627	0	518	0.08066	696	0	707	0.06882
628	0	519	0.06412	697	0.00112	708	0.06778
629	0	520	0.05171	698	0.000783063	709	0.06734
630	0	521	0.04137	699	0.000743765	710	0.06642
631	0	522	0.03309	700	0.000894508	711	0.06573
632	0	523	0.02585			712	0.06474
633	0	524	0.02068			713	0.06316
634	0	525	0.01655			714	0.06228
635	0	526	0.01344			715	0.06064
636	0	527	0.01034			716	0.05894
637	0	528	0.00827			717	0.05797
638	0	529	0.0062			718	0.05742
639	0	530	0.00517			719	0.05622
640	0	531	0.00414			720	0.05524
641	0	532	0.0031			721	0.0545
642	0	533	0.0031			722	0.05374
643	0	534	0.00207			723	0.05247
644	0	535	0.00207			724	0.05162
645	0	536	0.00207			725	0.05222
646	0	537	0.00103			726	0.05171
647	0	538	0.00103			727	0.05148
648	0	539	0.00103			728	0.05162
649	0	540	0.00103			729	0.05103
650	0	541	0.00103			730	0.04997
		542	0.00103			731	0.04964
		543	0.00103			732	0.04917
		544	0.00103			733	0.04906
		545	0.00103			734	0.04869
		546	0.00103			735	0.04876
		547	0.00103			736	0.04842
		548	0.00103			737	0.04761
		549	0.00103			738	0.04668
		550	0.00103			739	0.0464
		551	0.00103			740	0.04505
		552	0.00103			741	0.04496
		553	0.00103			742	0.04409
		554	0.00103			743	0.0428
		555	0.00103			744	0.04185
		556	0.00103			745	0.04191
		557	0.00103			746	0.04115
		558	0.00103			747	0.039
		559	0.00103			748	0.03887
		560	0.00103			749	0.03866
		561	0.00103			750	0.03701
		562	0.00103			751	0.03614
		563	0.00103			752	0.03482
		564	0.00103			753	0.03407
		565	0.00103			754	0.03326
		566	0.00103			755	0.03243
		567	0.00103			756	0.03114
		568	0.00103			757	0.03093
		569	0.00103			758	0.03004
		570	0.00103			759	0.02942
		571	0.00103			760	0.02869
		572	0.00103			761	0.0279
		573	0.00103			762	0.02633
		574	0.00103			763	0.02633
		575	0.00103			764	0.02558
		576	0.00103			765	0.02636
		577	0.00103			766	0.02613
		578	0.00103			767	0.0251
		579	0.00103			768	0.02502
		580	0.00103			769	0.02494
		581	0.00103			770	0.02466
		582	0.00103			771	0.02332
		583	0.00103			772	0.02262
		584	0.00103			773	0.02227
		585	0.00103			774	0.02163
		586	0.00103			775	0.02191
		587	0			776	0.02187
		588	0			777	0.02221
		589	0			778	0.0208
		590	0			779	0.01987
		591	0			780	0.01928
		592	0			781	0.01888
		593	0			782	0.01706
		594	0			783	0.016
		595	0			784	0.01536
		596	0			785	0.01533
		597	0			786	0.01487
		598	0			787	0.01543
		599	0			788	0.01503
		600	0			789	0.014
		601	0			790	0.01237
		602	0			791	0.01107
		603	0			792	0.01009
		604	0			793	0.00896
		605	0			794	0.00784
		606	0			795	0.00634
		607	0			796	0.00589
		608	0			797	0.00527
		609	0			798	0.00551
		610	0			799	0.00494
		611	0			800	0.00377
		612	0			801	0.00249
		613	0			802	0.00118
		614	0			803	0.00071265
		615	0			804	0.000359175
		616	0			805	0.000122575
		617	0			806	2.84986e-06
		618	0			807	0
		619	0			808	0.000114025
		620	0			809	0.000344926
		621	0			810	0.000692701
		622	0			811	0.00116
		623	0			812	0.00174
		624	0			813	0.00244
		625	0			814	0.00325
		626	0
		627	0
		628	0
		629	0
		630	0
		631	0
		632	0
		633	0
		634	0
		635	0
		636	0
		637	0
		638	0
		639	0
		640	0
		641	0
		642	0
		643	0
		644	0
		645	0
		646	0
		647	0
		648	0
		649	0
		650	0
		651
		652
		653
		654
		655
		656
		657
		658
		659
		660
		661
		662
		663
		664
		665
		666
		667
		668
		669
		670
		671
		672
		673
		674
		675
		676
		677
		678
		679
		680
		681
		682
		683
		684
		685
		686
		687
		688
		689
		690
		691
		692
		693
		694
		695
		696
		697
		698
		699
		700
		701
		702
		703
		704
		705
		706
		707
		708
		709
		710
		711
		712
		713
		714
		715
		716
		717
		718
		719
		720
		721
		722
		723
		724
		725
		726
		727
		728
		729
		730
		731
		732
		733
		734
		735
		736
		737
		738
		739
		740
		741
		742
		743
		744
		745
		746
		747
		748
		749
		750
		751
		752
		753
		754
		755
		756
		757
		758
		759
		760
		761
		762
		763
		764
		765
		766
		767
		768
		769
		770
		771
		772
		773
		774
		775
		776
		777
		778
		779
		780
		781
		782
		783
		784
		785
		786
		787
		788
		789
		790
		791
		792
		793
		794
		795
		796
		797
		798
		799
		800
		801
		802
		803
		804
		805
		806
		807
		808
		809
		810
		811
		812
		813
		814
		815
		816
		817
		818
		819
		820
		821
		822
		823
		824
		825
		826
		827
		828
		829
		830
		831
		832
		833
		834
		835
		836
		837
		838
		839
		840
		841
		842
		843
		844
		845
		846
		847
		848
		849
		850
		851
		852
		853
		854
		855
		856
		857
		858
		859
		860
		861
		862
		863
		864
		865
		866
		867
		868
		869
		870
		871
		872
		873
		874
		875
		876
		877
		878
		879
		880
		881
		882
		883
		884
		885
		886
		887
		888
		889
		890
		891
		892
		893
		894
		895
		896
		897
		898
		899
		900
		901
		902
		903
		904
		905
		906
		907
		908
		909
		910
		911
		912
		913
		914
		915
		916
		917
		918
		919
		920
		921
		922
		923
		924
		925
		926
		927
		928
		929
		930
		931
		932
		933
		934
		935
		936
		937
		938
		939
		940
		941
		942
		943
		944
		945
		946
		947
		948
		949
		950
		951
		952
		953
		954
		955
		956
		957
		958
		959
		960
		961
		962
		963
		964
		965
		966
		967
		968
		969
		970
		971
		972
		973
		974
		975
		976
		977
		978
		979
		980
		981
		982
		983
		984
		985
		986
		987
		988
		989
		990
		991
		992
		993
		994
		995
		996
		997
		998
		999
		1000
		1001
		1002
		1003
		1004
		1005
		1006
		1007
		1008
		1009
		1010
		1011
		1012
		1013
		1014
		1015
		1016
		1017
		1018
		1019
		1020
		1021
		1022
		1023
		1024
		1025
		1026
		1027
		1028
		1029
		1030
		1031
		1032
		1033
		1034
		1035
		1036
		1037
		1038
		1039
		1040
		1041
		1042
		1043
		1044
		1045
		1046
		1047
		1048
		1049
		1050
		1051
		1052
		1053
		1054
		1055
		1056
		1057
		1058
		1059
		1060
		1061
		1062
		1063
		1064
		1065
		1066
		1067
		1068
		1069
		1070
		1071
		1072
		1073
		1074
		1075
		1076
		1077
		1078
		1079
		1080
		1081
		1082
		1083
		1084
		1085
		1086
		1087
		1088
		1089
		1090
		1091
		1092
		1093
		1094
		1095
		1096
		1097
		1098
		1099
		1100

## Sheet: Supplementary Fig. S5
	Fig. S5 a																							Fig. S45b
	nm	0	nm	0.1	nm	0.2	nm	0.3	nm	0.4	nm	0.5	nm	0.6	nm	0.7	nm	0.8	nm	0.9	nm	0.99		Viscosity (cP)	Em
	480	1208.57	480	1140.8	480	1127.26	480	1208.52	480	3681.74	485	2273.5	490	3951.59	490	3603.3	490	11846.9	490	3877.16	490	5314.54		0.6	14040.1
	481	1181.6	481	1116.19	481	1102	481	1130.59	481	3168.77	486	2336.63	491	4460.81	491	4106.86	491	11808.3	491	4251.11	491	5436.32		1.8	14477.5
	482	1244.56	482	1165.41	482	1153.23	482	1129.95	482	2781.35	487	2538.41	492	5148.82	492	4768.13	492	11948.6	492	4778.66	492	5653.2		4.8	15162.5
	483	1397.46	483	1288.48	483	1280.97	483	1206.62	483	2519.45	488	2878.84	493	6015.62	493	5587.1	493	12267.8	493	5459.8	493	5965.18		7.7	16357.7
	484	1640.28	484	1485.4	484	1485.22	484	1360.57	484	2383.1	489	3357.93	494	7061.22	494	6563.78	494	12765.9	494	6294.53	494	6372.27		13	18225.3
	485	1973.03	485	1756.15	485	1765.96	485	1591.83	485	2372.29	490	3975.66	495	8285.61	495	7698.17	495	13443	495	7282.86	495	6874.46		28	19192.3
	486	2345.96	486	2029.8	486	2077.44	486	1875.57	486	2476.88	491	4759.26	496	9624.58	496	8939.64	496	14206.9	496	8376.9	496	7417.04		58	23626.1
	487	2836.98	487	2443.86	487	2470.9	487	2220.74	487	2706.57	492	5624.14	497	11202.9	497	10337.8	497	15220.8	497	9623.41	497	8080.87		130	40308.7
	488	3451.55	488	2963.5	488	3005.89	488	2676.7	488	3084.16	493	6637.13	498	12973.5	498	11944.2	498	16457.9	498	11024.3	498	8904.04		250	88759.2
	489	4188.52	489	3642.91	489	3638.94	489	3284.67	489	3577.11	494	7737.57	499	15039.9	499	13838.2	499	17989.9	499	12648	499	9870.93		630	205880
	490	5071.04	490	4492.52	490	4411.61	490	4031.94	490	4246.44	495	9009.77	500	17434.8	500	16042.1	500	19792.4	500	14578.1	500	11062.9		950	308650
	491	6133.46	491	5453.51	491	5340.75	491	4926.76	491	5050.77	496	10530.8	501	19947.9	501	18478.6	501	21873.3	501	16733.8	501	12490.2
	492	7396.27	492	6621.49	492	6401.51	492	5979.02	492	6045.44	497	12259.3	502	22806.2	502	21245.5	502	24254.8	502	19173.7	502	14132.1
	493	8827.59	493	7861.22	493	7609.82	493	7129.79	493	7095.65	498	14199	503	25797.6	503	24027.8	503	26811.3	503	21669.3	503	16008.4
	494	10445	494	9367.51	494	9057.09	494	8479.24	494	8301.08	499	16437.3	504	28720.4	504	26865.7	504	29360.1	504	24295	504	17970.6
	495	12287.1	495	11046.5	495	10693.9	495	10006.9	495	9692.66	500	18996.3	505	31242.1	505	29507.3	505	31991.9	505	26940.8	505	20130.3
	496	14453.6	496	12997.2	496	12456.1	496	11654.6	496	11209.4	501	21899.3	506	33374	506	31934.4	506	34283.8	506	29648.2	506	22375.2
	497	16913	497	15326	497	14599.1	497	13621.2	497	13002.6	502	24973.4	507	35018	507	33789.3	507	36259.7	507	32130.1	507	24753.6
	498	19688.2	498	18005	498	17003.7	498	15919.9	498	15039.1	503	27982.9	508	35918.1	508	35039.5	508	37808.4	508	34299.8	508	27230.9
	499	22846.2	499	20927	499	19685.5	499	18418.5	499	17480.8	504	30892.1	509	36124.5	509	35672.7	509	38812.9	509	36150.7	509	29742.7
	500	26305.2	500	24174.9	500	22699.2	500	21361.7	500	20256.5	505	33518.9	510	35609.8	510	35506.4	510	39190.4	510	37480.2	510	32427.2
	501	29860.1	501	27676.2	501	26032.4	501	24539.8	501	23299.1	506	35511	511	34333.1	511	34738.6	511	39031.8	511	38442.4	511	35236.6
	502	33423.9	502	31081.4	502	29420.6	502	27852.1	502	26540	507	36887.7	512	32717.6	512	33518.3	512	38507.9	512	39123.6	512	38263.8
	503	36687.2	503	34197.2	503	32664.1	503	31055.6	503	29659.4	508	37492.3	513	30820.6	513	31824.7	513	37614.3	513	39533.6	513	41605.4
	504	39353.2	504	36883.7	504	35649.7	504	34023	504	32634.9	509	37268	514	28772.6	514	30029.6	514	36573.2	514	40122.2	514	45185.4
	505	41215.5	505	38854.7	505	37967.2	505	36366.9	505	35194.2	510	36397.9	515	26719.7	515	28253.2	515	35482.5	515	40876.1	515	49395.4
	506	42141.9	506	40019.2	506	39407.5	506	38046	506	36997.3	511	34993.3	516	24819.9	516	26663.7	516	34425.6	516	42107.1	516	54252.5
	507	41994.6	507	40288.8	507	40111.7	507	38936.2	507	38131.3	512	33114.9	517	23371.2	517	25245.9	517	33799.6	517	43741.4	517	59744.5
	508	40886.9	508	39606	508	39719.3	508	38948.2	508	38356.4	513	30848.7	518	22149.1	518	24141.6	518	33530.9	518	45899.3	518	66152.7
	509	39076.6	509	37983.4	509	38465.5	509	38008.5	509	37865.1	514	28611.3	519	21226.6	519	23425.4	519	33574.5	519	48559	519	73342.5
	510	36734.8	510	35946.4	510	36485.7	510	36471.6	510	36587.2	515	26395.7	520	20590.7	520	23045.2	520	34024.1	520	51713.1	520	81197.4
	511	33991.1	511	33622.9	511	34250.7	511	34431.6	511	34747.7	516	24318.6	521	20150.2	521	22961.9	521	34848.3	521	55593.8	521	90013.6
	512	31333.5	512	31003	512	31703.6	512	32063.7	512	32576.9	517	22680.3	522	19952.5	522	23194.5	522	36095.8	522	59957.8	522	99643.6
	513	28853.8	513	28486.6	513	29176.7	513	29640.6	513	30265	518	21329.8	523	19929	523	23672.6	523	37628.2	523	64790.4	523	109932
	514	26602.1	514	26193.3	514	26877.9	514	27355.5	514	27961.4	519	20321.9	524	20024.2	524	24308	524	39523	524	70367.9	524	120688
	515	24736.5	515	24234.7	515	24831	515	25118.5	515	25840.2	520	19614.7	525	20222	525	25071.5	525	41634.5	525	76351.1	525	132019
	516	23203	516	22625.2	516	23012	516	23276.4	516	23982.6	521	19171.7	526	20399.9	526	25853.3	526	43960.4	526	82912.9	526	143969
	517	21972.8	517	21335.9	517	21654.7	517	21723.8	517	22396.4	522	18808.9	527	20703	527	26728	527	46549.4	527	89910.9	527	156004
	518	21026.5	518	20328.3	518	20519.8	518	20595.5	518	21128	523	18624.3	528	20980.2	528	27611.7	528	49271.4	528	96959.3	528	168414
	519	20303	519	19514.6	519	19664.9	519	19720.8	519	20156.4	524	18585.9	529	21273	529	28568.3	529	52025.5	529	104308	529	180793
	520	19693.3	520	18949.5	520	18935.6	520	18886.3	520	19439.6	525	18536.5	530	21645.2	530	29615.5	530	54857.5	530	111844	530	193179
	521	19187.4	521	18471.3	521	18484.8	521	18455.6	521	18879.3	526	18509.2	531	22091.8	531	30640.7	531	57643.7	531	119416	531	205242
	522	18781.5	522	18110.2	522	18119.1	522	18040	522	18530.2	527	18536.3	532	22610.3	532	31717.3	532	60439.8	532	127048	532	217187
	523	18428.4	523	17791.6	523	17861.8	523	17812.2	523	18316.7	528	18594.5	533	23122.7	533	32990.1	533	63091.2	533	134469	533	228675
	524	18097.9	524	17532.1	524	17676.1	524	17681.3	524	18198.3	529	18837	534	23721.7	534	34114.6	534	66100.6	534	141879	534	239697
	525	17855.5	525	17285.1	525	17497	525	17494.1	525	18077.6	530	19029.6	535	24321.4	535	35237.2	535	69146.2	535	149327	535	250048
	526	17648.6	526	17160.5	526	17275.9	526	17431.5	526	18026.2	531	19332.9	536	24848.2	536	36224.2	536	71924.1	536	156515	536	260030
	527	17483.3	527	16990.2	527	17204.1	527	17398.5	527	17948.6	532	19635.9	537	25325.7	537	37329.7	537	74860.8	537	163907	537	269050
	528	17328.7	528	16882.8	528	17159.3	528	17492.6	528	17967.7	533	20015	538	25896.1	538	38481.8	538	77679.6	538	170646	538	278089
	529	17211.8	529	16831.3	529	17069.7	529	17532.5	529	17978.3	534	20391.2	539	26571.4	539	39429.7	539	80135.7	539	176992	539	286272
	530	17047.3	530	16805.5	530	17016.9	530	17479.6	530	18029.9	535	20589.5	540	27188	540	40630.4	540	82575.2	540	182902	540	293976
	531	17041.8	531	16822.3	531	17039.4	531	17648.1	531	18158.1	536	20888.8	541	27799.8	541	41740.5	541	84744.2	541	188486	541	300551
	532	16970.5	532	16960.5	532	17171.9	532	17712.8	532	18321.6	537	21256.8	542	28316.6	542	42556.4	542	86610	542	193466	542	306257
	533	17012.7	533	17047.8	533	17285.8	533	17827.1	533	18482.2	538	21607.8	543	28549	543	43403	543	88118.3	543	197410	543	310806
	534	17056.7	534	17065.2	534	17379.4	534	17967.6	534	18731.5	539	22027.2	544	28786.1	544	43901.5	544	89826.6	544	200941	544	314452
	535	17138.8	535	17149.1	535	17478.8	535	18123	535	18894.6	540	22393.6	545	28676.4	545	44064.8	545	90901.5	545	204205	545	317406
	536	17338.4	536	17259.9	536	17595.1	536	18285.2	536	19190.5	541	22826.9	546	28424.9	546	44008.8	546	91530.4	546	206570	546	319546
	537	17436.8	537	17363.1	537	17728.3	537	18488.4	537	19549.6	542	23103.4	547	28018.2	547	43954.7	547	91884	547	208712	547	320946
	538	17475.9	538	17452.3	538	17939.2	538	18685.5	538	19864.8	543	23278.5	548	27641.4	548	43745.8	548	92015.4	548	209954	548	322509
	539	17574.5	539	17669.3	539	18147.9	539	18920.9	539	20105.9	544	23197.4	549	27389.1	549	43386	549	91994.9	549	210639	549	323228
	540	17646	540	17818.8	540	18460.3	540	19162.5	540	20429	545	22957.1	550	26935.9	550	43468.6	550	92010.6	550	211195	550	323988
	541	17631	541	17965.8	541	18780.5	541	19461.8	541	20758.6	546	22565.4	551	26652.6	551	43260.2	551	92043.9	551	211540	551	323841
	542	17538.4	542	18133.2	542	18971.8	542	19648.4	542	20915	547	22073.9	552	26481.5	552	42989.1	552	91938.3	552	211541	552	322867
	543	17402.8	543	18050.8	543	18919.2	543	19670.5	543	20953.6	548	21579.2	553	26206.5	553	42785.5	553	91853.2	553	211432	553	321607
	544	17157.8	544	17797.6	544	18621.5	544	19545.5	544	20861	549	21057.7	554	26018.6	554	42489.3	554	91937.5	554	211526	554	320017
	545	16817.6	545	17470.7	545	18196.9	545	19189	545	20620	550	20592.7	555	25692	555	42079.6	555	91462.8	555	211642	555	318431
	546	16451.9	546	16916.9	546	17576.3	546	18726	546	20311.1	551	20242.1	556	25394.9	556	41757.5	556	91199.8	556	211028	556	316283
	547	15798.7	547	16373.2	547	16897.6	547	18169.3	547	19951.1	552	19970.2	557	24970	557	41421.9	557	90678.9	557	210030	557	314342
	548	15187.4	548	15683.9	548	16231	548	17522.6	548	19446.7	553	19746.9	558	24578.4	558	41054.8	558	90096.2	558	209022	558	312507
	549	14629	549	15043.5	549	15674.1	549	16919.3	549	18774.1	554	19448.8	559	24113.6	559	40593.4	559	89507.9	559	207532	559	310542
	550	14040.1	550	14477.5	550	15162.5	550	16357.7	550	18225.3	555	19192.3	560	23626.1	560	40308.7	560	88759.2	560	205880	560	308650
	551	13477.2	551	13988.5	551	14734.9	551	15883.3	551	17745.8	556	18809.9	561	23233.5	561	39662	561	88033.7	561	204693	561	306205
	552	13034.6	552	13581.1	552	14284.6	552	15540.8	552	17218.5	557	18447	562	22899.5	562	39121.2	562	86937	562	203023	562	303687
	553	12704.2	553	13151.4	553	13925.6	553	15173.9	553	16796.8	558	18125	563	22494.6	563	38584	563	85965.4	563	201488	563	301214
	554	12389.5	554	12820.1	554	13530.5	554	14822.7	554	16416.7	559	17679.7	564	22022.5	564	38112.4	564	85023.1	564	199894	564	298472
	555	12062.7	555	12518.6	555	13192.8	555	14413.5	555	16096.6	560	17294	565	21609.8	565	37602.7	565	83922.9	565	198169	565	295641
	556	11710.7	556	12226.9	556	12849.4	556	14100	556	15852.3	561	16845	566	21166.9	566	37117.5	566	83109.8	566	196188	566	292646
	557	11287.9	557	11869.8	557	12516.4	557	13761.5	557	15679.7	562	16415.8	567	20773.3	567	36504	567	82289.9	567	194210	567	289887
	558	10897.5	558	11453.6	558	12157.4	558	13402.3	558	15383.4	563	16060.4	568	20334.6	568	35930.9	568	81377.7	568	191954	568	286514
	559	10485.8	559	11070.1	559	11861.5	559	13030.2	559	14969	564	15639.2	569	19868.7	569	35328	569	80774.3	569	189537	569	282737
	560	10088.8	560	10731.5	560	11451.5	560	12706.5	560	14665.7	565	15287.6	570	19549.3	570	34805.6	570	79890.2	570	187122	570	278846
	561	9717.04	561	10365.5	561	11128.4	561	12321.5	561	14361.9	566	14964.4	571	19162	571	34100.6	571	78948.6	571	185033	571	275141
	562	9378.95	562	9944.74	562	10770.5	562	12006.1	562	13917.3	567	14648.6	572	18798.3	572	33555.3	572	77695.4	572	182258	572	271340
	563	9128.62	563	9598.65	563	10437.1	563	11581.6	563	13577.6	568	14300.1	573	18479.5	573	33249.4	573	76579.5	573	179757	573	267839
	564	8797.31	564	9267.92	564	10071.6	564	11242.1	564	13204.1	569	13976	574	18066.7	574	32906.1	574	75412.2	574	177180	574	264155
	565	8555.05	565	8940.96	565	9759.63	565	10916.6	565	12821.2	570	13735.8	575	17763.1	575	32427.4	575	74148.5	575	174684	575	260287
	566	8257.66	566	8738.2	566	9464.61	566	10563.8	566	12495.2	571	13456.6	576	17488.6	576	31937.9	576	72982.9	576	172302	576	256598
	567	7975.69	567	8381.22	567	9142.09	567	10302.3	567	12161	572	13157.9	577	17307.8	577	31249.2	577	72076.8	577	170013	577	252856
	568	7705.24	568	8122.95	568	8906.98	568	10018.7	568	11829.9	573	12950.8	578	16914	578	30778.5	578	71059.5	578	167163	578	248232
	569	7449.4	569	7886.1	569	8670.74	569	9850	569	11450.8	574	12675.9	579	16609.6	579	30283.9	579	70130.1	579	164645	579	243724
	570	7175.86	570	7636.51	570	8426.42	570	9621.09	570	11151.6	575	12436.4	580	16272.2	580	29733.2	580	68989.5	580	161916	580	239586
	571	6907.76	571	7420.19	571	8242.11	571	9348.42	571	10927.6	576	12109.3	581	15996.9	581	29179.8	581	67976.1	581	159110	581	235798
	572	6718.44	572	7214.53	572	7996.9	572	9033.39	572	10678.3	577	11798.8	582	15737.6	582	28670.8	582	66718.8	582	156256	582	231849
	573	6499.17	573	7057.97	573	7762.83	573	8741.79	573	10536.7	578	11508.1	583	15522.3	583	28300.3	583	65566.2	583	153388	583	228110
	574	6295.82	574	6862.03	574	7558.83	574	8576.89	574	10336.1	579	11326.9	584	15226	584	27742	584	64373.5	584	150669	584	224223
	575	6219.9	575	6703.25	575	7337	575	8349.35	575	10134.1	580	11199.8	585	15020.1	585	27298.2	585	63204.4	585	147955	585	220263
	576	5989.59	576	6561.59	576	7118.26	576	8066.29	576	9914.11	581	11068.3	586	14790.6	586	26809.4	586	62155.9	586	145138	586	216651
	577	5875.58	577	6345.81	577	6896.87	577	7894.54	577	9607.17	582	10904.3	587	14549.9	587	26332.9	587	61259.3	587	142772	587	212727
	578	5744.89	578	6190.63	578	6807.92	578	7675.03	578	9426.96	583	10749	588	14227.3	588	25964.4	588	60102.9	588	139888	588	208305
	579	5577.27	579	5988.29	579	6661.31	579	7574.56	579	9127.28	584	10595.6	589	13977.7	589	25491.1	589	59170.7	589	137221	589	204448
	580	5391.48	580	5746.67	580	6480.38	580	7368.02	580	8907.83	585	10401.7	590	13663.4	590	25037.6	590	58105.3	590	134769	590	200550
	581	5269.81	581	5557.26	581	6278.35	581	7202.91	581	8781.62	586	10010.6	591	13398.1	591	24546.3	591	57047.1	591	132145	591	196660
	582	5167.2	582	5467.85	582	6114.53	582	6979.16	582	8618.56	587	9753.01	592	13141.3	592	24097	592	55834.9	592	129461	592	192397
	583	4978.7	583	5349.57	583	5930.66	583	6895.55	583	8472.8	588	9557.61	593	12821	593	23472.9	593	54616.1	593	126774	593	188367
	584	4839.53	584	5237.93	584	5735.03	584	6774.14	584	8328.8	589	9331.77	594	12511.3	594	22856.6	594	53402.3	594	124205	594	184617
	585	4720.7	585	5105.44	585	5585.94	585	6659.14	585	8128.71	590	9130.46	595	12305	595	22460.1	595	52230.1	595	121464	595	181015
	586	4549.2	586	4959.49	586	5474.5	586	6510.2	586	7926.52	591	8953.28	596	12003.6	596	22042.1	596	51165.5	596	119042	596	177573
	587	4455.51	587	4863.12	587	5349.3	587	6395.56	587	7696.62	592	8769.78	597	11755.5	597	21651.9	597	50118.5	597	116757	597	174038
	588	4289.64	588	4752.28	588	5266.65	588	6299.67	588	7614.63	593	8594.05	598	11614.8	598	21283.4	598	49170.5	598	114188	598	170614
	589	4155.03	589	4585.85	589	5140.19	589	6177.44	589	7483.01	594	8451.8	599	11423.1	599	20974	599	48505.5	599	112039	599	167329
	590	4020.86	590	4423.02	590	4935.2	590	5985.26	590	7372.11	595	8313.15	600	11210.3	600	20683.6	600	47525.2	600	109958	600	164036
	591	3923.04	591	4281.71	591	4824.52	591	5806.56	591	7280.78	596	8085.92	601	10937	601	20295.4	601	46675.8	601	107893	601	160778
	592	3865.49	592	4227.35	592	4725.63	592	5563.84	592	7135.39	597	7982.52	602	10689.8	602	19915.7	602	45824.9	602	105800	602	157310
	593	3746.13	593	4165.18	593	4597.4	593	5394.18	593	6951.47	598	7854.54	603	10480.9	603	19389.2	603	44993.6	603	103445	603	153808
	594	3651.58	594	4049.76	594	4530.99	594	5211.16	594	6829.14	599	7650.3	604	10337.2	604	19012.9	604	44098.7	604	101264	604	150627
	595	3564.52	595	3895.29	595	4475.94	595	5129.22	595	6699.48	600	7449.44	605	10224.3	605	18535.5	605	43130.1	605	99258.1	605	147387
	596	3506.42	596	3804.15	596	4417.6	596	5017.34	596	6637.84	601	7282.33	606	10045.9	606	18136.7	606	42186.1	606	97413.6	606	144187
	597	3370.28	597	3735.84	597	4301.3	597	4900.47	597	6495.44	602	7056.08	607	9883.04	607	17726.2	607	41318.2	607	95434.5	607	141092
	598	3221.81	598	3656.07	598	4217.53	598	4855.83	598	6372.98	603	6877.76	608	9800.62	608	17281.4	608	40407.7	608	93567.6	608	138047
	599	3107.93	599	3525.83	599	4136.95	599	4785.89	599	6220.73	604	6721.12	609	9632.56	609	16975.6	609	39637	609	91538.4	609	134978
	600	2986.33	600	3480.22	600	3970.43	600	4663.29	600	6022.7	605	6651.59	610	9453.16	610	16637.5	610	38838.5	610	89541.7	610	132160
	601	2914.47	601	3390.77	601	3854.78	601	4562.71	601	5916.76	606	6531.91	611	9224	611	16411.1	611	38283.4	611	87657.7	611	129447
	602	2881.75	602	3355.46	602	3770.58	602	4400.5	602	5832.67	607	6375.43	612	9068.38	612	16241	612	37510.8	612	85847.1	612	126979
	603	2779.57	603	3319.94	603	3650.62	603	4274.02	603	5756.5	608	6244.1	613	8853.65	613	16021.1	613	36782.7	613	83846.4	613	124436
	604	2720.75	604	3204.86	604	3555.78	604	4184.89	604	5676.66	609	6106.42	614	8690.59	614	15790.3	614	36111.8	614	82261.6	614	121903
	605	2700.3	605	3081.71	605	3445.8	605	4067.99	605	5650.49	610	6014.22	615	8452.44	615	15406.1	615	35422.1	615	80809.3	615	119353
	606	2655.58	606	2978.73	606	3369.02	606	3980.14	606	5666.54	611	5894.89	616	8221.42	616	15129.5	616	34858.3	616	79043.5	616	116960
	607	2607.83	607	2867.35	607	3292.98	607	3862.31	607	5574.65	612	5733.62	617	7980.48	617	14796.9	617	34378	617	77247.1	617	114452
	608	2530.85	608	2747.21	608	3246.59	608	3771.34	608	5500.97	613	5624.21	618	7853.25	618	14396.2	618	33528.4	618	75450.3	618	111583
	609	2470.49	609	2632.1	609	3176.5	609	3695.03	609	5341.55	614	5510.05	619	7738.62	619	14126.7	619	32940.2	619	73590.1	619	108997
	610	2384.81	610	2568.76	610	3061.22	610	3607.22	610	5233.48	615	5462.12	620	7585.62	620	13788.5	620	32480.6	620	71862.1	620	106584
	611	2330.26	611	2483.51	611	2940.72	611	3561.36	611	5174.68	616	5367.64	621	7561.12	621	13649.8	621	31786.9	621	70303.1	621	104307
	612	2240.82	612	2495.82	612	2867.45	612	3490.84	612	5052.2	617	5164.08	622	7550.36	622	13397.1	622	31020.1	622	69168	622	102553
	613	2132.19	613	2495.65	613	2718.42	613	3381.48	613	4901.77	618	5060.64	623	7445.7	623	12965.1	623	30309.7	623	67954.4	623	100649
	614	2084.27	614	2485.58	614	2642	614	3278.59	614	4706.08	619	5049.37	624	7447.6	624	12636.6	624	29845.6	624	66719.3	624	98670.1
	615	2039.55	615	2485.57	615	2611.95	615	3187.17	615	4547.18	620	4968.42	625	7336.54	625	12334.2	625	29198.3	625	65640	625	96588.8
	616	2017.42	616	2433.69	616	2591.94	616	3086.07	616	4473.08	621	4879.82	626	7209.19	626	12035.2	626	28797.6	626	64396.7	626	94605.4
	617	2009.62	617	2384.27	617	2587.13	617	2988.56	617	4356.33	622	4787.36	627	7152.22	627	11779.8	627	28311.4	627	63079.6	627	92551.5
	618	1964.62	618	2318.06	618	2538.46	618	2868.37	618	4391.85	623	4671.1	628	7104.15	628	11698.3	628	27795.4	628	61898	628	90084.9
	619	1952.16	619	2233.24	619	2503.44	619	2851.16	619	4401.14	624	4544.13	629	7008.85	629	11513	629	27403.9	629	60589.5	629	88178.8
	620	1904.72	620	2094.32	620	2454.14	620	2851.95	620	4440.03	625	4466.44	630	6836.88	630	11312.7	630	26963.7	630	59148.2	630	86153.8
	621	1879.9	621	2002.85	621	2383.19	621	2807.8	621	4474.82	626	4392.97	631	6733.41	631	11205.9	631	26373.5	631	57802.9	631	84360
	622	1796.13	622	1938.5	622	2311.57	622	2763.82	622	4427	627	4286.02	632	6606.38	632	10931.7	632	26004.7	632	56555.1	632	82879.8
	623	1767.01	623	1864.19	623	2256.92	623	2725.12	623	4366.51	628	4270.95	633	6546.29	633	10671.1	633	25654.8	633	55197.9	633	81306.4
	624	1712.23	624	1830.51	624	2247.84	624	2691.44	624	4252.65	629	4292.31	634	6458.37	634	10447.9	634	25243.5	634	53755.6	634	79682.5
	625	1668.45	625	1819.73	625	2198.07	625	2673.48	625	4110.96	630	4249.43	635	6343.1	635	10333.1	635	24730.3	635	52506.5	635	77948
	626	1631.69	626	1753.99	626	2177.26	626	2542.2	626	3977.2	631	4237.6	636	6266.29	636	10139.2	636	24366.6	636	51362.7	636	76411.6
	627	1540.63	627	1763.14	627	2144.26	627	2454.26	627	3862	632	4168.24	637	6275.36	637	9956.3	637	23925	637	50145.3	637	74721.6
	628	1461.73	628	1748.53	628	2038.61	628	2405.78	628	3867	633	4066.85	638	6274.97	638	9854.06	638	23437.6	638	48973.9	638	72903.5
	629	1432.57	629	1735.69	629	1963.79	629	2372.56	629	3796.02	634	4037.59	639	6185.19	639	9567.75	639	22953.2	639	48031.3	639	71170.9
	630	1414.24	630	1729.6	630	1898.88	630	2320.97	630	3755.53	635	3943.69	640	6123.6	640	9349.14	640	22344.8	640	47120.3	640	69449
	631	1399.6	631	1700.96	631	1834.64	631	2223.46	631	3810.29	636	3908.01	641	6008.64	641	9111.26	641	21920.6	641	46095.1	641	68159
	632	1349.77	632	1645.07	632	1779.75	632	2207.03	632	3801.91	637	3933.85	642	5908.81	642	8789.64	642	21424.5	642	45088.8	642	66478.4
	633	1373.2	633	1600.87	633	1752.71	633	2218.49	633	3723.8	638	3870.41	643	5781.41	643	8644.89	643	20941.4	643	43979.4	643	64926.7
	634	1344.79	634	1545.53	634	1729.67	634	2206.97	634	3704.74	639	3778.87	644	5640.3	644	8418.76	644	20428.8	644	42862.9	644	63333.4
	635	1333.81	635	1510.82	635	1718.23	635	2202.54	635	3763.46	640	3696.19	645	5427.63	645	8280.94	645	20002.8	645	41855.2	645	62116.7
	636	1303.99	636	1447.39	636	1744.06	636	2126.15	636	3722.3	641	3597.78	646	5307.42	646	8059.85	646	19465	646	40772.1	646	60540
	637	1282.91	637	1408.96	637	1773.92	637	2112.61	637	3717.65	642	3546.54	647	5242.48	647	7880.65	647	19152.7	647	39544.3	647	58927.3
	638	1227.02	638	1354.88	638	1756.03	638	2113.47	638	3643.42	643	3569.58	648	5217.6	648	7715.76	648	18805.5	648	38560.1	648	57502.2
	639	1203.27	639	1337.96	639	1762.4	639	2069.46	639	3546.54	644	3582.43	649	5149.44	649	7461.62	649	18507.8	649	37998.2	649	55955.1
	640	1206.29	640	1334.19	640	1719.6	640	2036.45	640	3412.18	645	3546.83	650	5189.17	650	7298.18	650	18220.3	650	37430.1	650	54767.5
	641	1177	641	1304.23	641	1616.88	641	1959.35	641	3301.77	646	3526.75	651	5083.87	651	7080.35	651	18091	651	36578.5	651	53665.4
	642	1147.69	642	1280.64	642	1536.87	642	1898.5	642	3112.83	647	3481.44	652	4995.32	652	6933.7	652	17796	652	35663.9	652	52229.2
	643	1089.71	643	1278.83	643	1429.37	643	1871.13	643	2941.66	648	3407.08	653	4908.91	653	6914.56	653	17455.9	653	34732.2	653	51146.9
	644	1014.43	644	1261.51	644	1410.64	644	1786.53	644	2873.32	649	3260.99	654	4920.96	654	6733.24	654	17218.3	654	33984.1	654	50135.2
	645	965.342	645	1256.94	645	1396.18	645	1692.48	645	2826.03	650	3187.36	655	4810.48	655	6636.83	655	16930.7	655	33268.2	655	48905.3
	646	951.108	646	1230.99	646	1399.37	646	1637.82	646	2749.43	651	3062.03	656	4766.23	656	6477.75	656	16674.1	656	32447.9	656	47766.5
	647	948.257	647	1134.35	647	1412.22	647	1644.53	647	2707.72	652	3060.06	657	4658.91	657	6387.1	657	16519.8	657	31545.1	657	46583.3
	648	912.135	648	1088.15	648	1391.76	648	1591.13	648	2674.73	653	3075.51	658	4642.06	658	6286.37	658	16258.3	658	30873.6	658	45727
	649	915.983	649	1072.35	649	1362.99	649	1550.52	649	2632.62	654	3089	659	4542.55	659	6116.89	659	15854.8	659	30233.2	659	44633
	650	946.329	650	1055.72	650	1300.79	650	1516.66	650	2532.46	655	3065.12	660	4469.87	660	5987.04	660	15588.8	660	29855	660	43632.5
	651	900.508	651	1056.5	651	1214.72	651	1490.1	651	2441.14	656	3008.79	661	4337.81	661	5890.67	661	15358.6	661	29057.8	661	42706.4
	652	869.206	652	1027.47	652	1164.4	652	1452.47	652	2303.89	657	2966.11	662	4223	662	5870.84	662	15175.6	662	28457.5	662	41904.2
	653	830.106	653	1004.01	653	1097.46	653	1441.07	653	2200.7	658	2891.54	663	4224.03	663	5796.13	663	14959	663	27878.1	663	41150.3
	654	859.777	654	975.91	654	1120.7	654	1394.71	654	2104.31	659	2787.09	664	4270.96	664	5695.78	664	14740.3	664	27285.5	664	40348.4
	655	879.128	655	978.904	655	1102.43	655	1407.02	655	1934.58	660	2692.07	665	4260.51	665	5669.84	665	14573.1	665	26523.8	665	39385.5
	656	870.007	656	939.374	656	1131.29	656	1433.09	656	1887.41	661	2573.28	666	4258.23	666	5568.78	666	14535.3	666	25878.1	666	38626.4
	657	849.306	657	891.357	657	1117.88	657	1460.49	657	1849.76	662	2470.83	667	4256.96	667	5500.19	667	14310	667	25412.1	667	37837.7
	658	830.698	658	908.472	658	1092.13	658	1443.01	658	1833.45	663	2383.24	668	4241.01	668	5421.04	668	14035.4	668	24970.6	668	37266.9
	659	818.744	659	921.308	659	1095.13	659	1424.52	659	1797.87	664	2391.06	669	4128.04	669	5231.41	669	13869.3	669	24464.9	669	36267.5
	660	792.764	660	915.647	660	1088.11	660	1412.85	660	1752.9	665	2322.7	670	4053.27	670	5032.47	670	13576.5	670	24125.2	670	35432.7
	661	739.282	661	890.833	661	1063.25	661	1385.83	661	1699.59	666	2336.83	671	3876.01	671	4956.14	671	13337.5	671	23554.8	671	34872.7
	662	704.055	662	838.854	662	1041.23	662	1299.58	662	1688.27	667	2269.21	672	3767.15	672	4867.27	672	13168.2	672	23106.8	672	34174.2
	663	738.671	663	793.268	663	996.487	663	1202.53	663	1639.28	668	2140.47	673	3757.03	673	4749.85	673	13015.1	673	22427.6	673	33688
	664	773.204	664	762.894	664	1025.68	664	1138.53	664	1628.04	669	2090.55	674	3743.05	674	4690.2	674	12737	674	21828.7	674	33189.2
	665	776.886	665	749.341	665	1001.44	665	1073.54	665	1564.79	670	1949.22	675	3770.8	675	4532.07	675	12488.9	675	21231.3	675	32602.6
	666	713.927	666	723.467	666	1020.31	666	1029.55	666	1558.44	671	1870.08	676	3816.58	676	4450.13	676	12400.6	676	20704.7	676	31684.8
	667	691.983	667	724.756	667	981.438	667	1016.71	667	1505.91	672	1719.12	677	3833.18	677	4299.71	677	12166.2	677	20424.5	677	31042.4
	668	666.649	668	732.182	668	947.322	668	979.512	668	1430.38	673	1728.31	678	3706.65	678	4177.42	678	11996.1	678	19928.3	678	30427.8
	669	621.679	669	781.98	669	928.427	669	958.058	669	1359.1	674	1731.86	679	3631.26	679	4049.87	679	11884.8	679	19467.9	679	29606.6
	670	604.15	670	812.342	670	910.669	670	960.727	670	1321.86	675	1750.46	680	3552.69	680	4062.2	680	11655.2	680	19066.2	680	29020.6
	671	593.654	671	806.648	671	893.981	671	967.693	671	1316.01	676	1722.34	681	3448.83	681	4027.83	681	11464.2	681	18566.9	681	28654.6
	672	577.277	672	826.981	672	847.483	672	976.34	672	1312.75	677	1694.13	682	3494.87	682	4018	682	11354.7	682	18127.1	682	28057.7
	673	582.059	673	809.352	673	802.816	673	948.904	673	1260.54	678	1665.82	683	3499.25	683	4067.65	683	11369.7	683	17815.5	683	27879.2
	674	529.501	674	785.332	674	819.846	674	932.729	674	1259.11	679	1637.4	684	3498.9	684	4034.27	684	11152	684	17650.1	684	27498.1
	675	526.76	675	771.935	675	760.25	675	892.433	675	1311.87	680	1608.88	685	3471.02	685	3921.43	685	11149.9	685	17164.2	685	27071.4
	676	512.455	676	761.216	676	739.552	676	876.307	676	1310.28			686	3526.82	686	3862.73	686	11145.7	686	16750.5	686	26359.5
	677	497.59	677	749.581	677	723.069	677	864.382	677	1301.55			687	3529.36	687	3715.48	687	11199.5	687	16541.7	687	25722.1
	678	482.163	678	737.028	678	710.803	678	856.658	678	1285.67			688	3449.75	688	3617.17	688	11129.3	688	16154.3	688	25035.8
	679	466.176	679	723.558	679	702.752	679	853.135	679	1262.64			689	3351.06	689	3507.79	689	11097.3	689	15881.3	689	24352.1
	680	449.628	680	709.17	680	698.917	680	853.813	680	1232.46			690	3322.25	690	3498.01	690	10815.6	690	15500.6	690	23593.6
													691	3376.96	691	3341.37	691	10626.6	691	15166.7	691	23218
													692	3356.95	692	3339.13	692	10461	692	14918.9	692	22712.5
													693	3210.92	693	3279.26	693	10199.2	693	14685.5	693	22511.3
													694	3203.37	694	3249.75	694	9951.12	694	14516.8	694	22335
													695	3279.97	695	3271.53	695	9850.49	695	14044.3	695	22249.1
													696	3412.3	696	3296.2	696	9600.33	696	13870.6	696	21885.1
													697	3509.53	697	3306.87	697	9574.06	697	13780.2	697	21667.5
													698	3601.38	698	3242.43	698	9505.43	698	13583.7	698	21180
													699	3603.98	699	3114.87	699	9525.91	699	13478	699	20942.6
													700	3620.84	700	2966.5	700	9204.72	700	13250.6	700	20500.2
													701	3580.71	701	2885.93	701	9356.67	701	13202	701	20130
													702	3513.03	702	2736.74	702	9279.55	702	13117.7	702	19704.5
													703	3393.94	703	2518.38	703	9126.59	703	12823.7	703	19286.8
													704	3470.46	704	2568.24	704	9171.36	704	12727.1	704	19050.3
													705	3620.56	705	2471.77	705	9194	705	12361.6	705	18603.6
													706	3717.06	706	2493.35	706	9074.08	706	12065.4	706	18182.5
													707	3792.11	707	2550.99	707	9052.21	707	11871.1	707	18013.7
													708	3693.24	708	2579.28	708	9038.86	708	11686.6	708	17583.5
													709	3686.46	709	2684.2	709	8933.13	709	11283.3	709	17456.7
													710	3600.83	710	2684.98	710	8778.37	710	10966.9	710	17276.5
													711	3535.1	711	2650.22	711	8814.88	711	10724.5	711	17138.5
													712	3539.69	712	2583.37	712	8828.13	712	10561.2	712	17081.3
													713	3538.05	713	2596.07	713	8681	713	10203.1	713	16798.3
													714	3510.09	714	2626.15	714	8738.41	714	10148.2	714	16686.1
													715	3576.46	715	2496.84	715	8864.52	715	9832.34	715	16567.6
													716	3641.41	716	2493.2	716	8754.08	716	9788.62	716	16366.5
													717	3522.39	717	2558.69	717	8792.69	717	9676.67	717	16259.3
													718	3381.72	718	2492.16	718	8670.94	718	9693.23	718	15845.5
													719	3429.38	719	2503.67	719	8768.01	719	9455.7	719	15557.2
													720	3521.14	720	2446.63	720	8837.03	720	9472.26	720	15290.7
													721	3641.63	721	2318.5	721	8836.13	721	9278.24	721	15243.7
													722	3697.17	722	2277.65	722	8764.68	722	9218.07	722	14940.9
													723	3668.56	723	2200.68	723	8621.53	723	9112.13	723	14827.1
													724	3678.28	724	2097.34	724	8538.79	724	9150.94	724	14649.9
													725	3615.96	725	2039.05	725	8552.16	725	8912.85	725	14423.9
													726	3419.26	726	2007.18	726	8524.95	726	8901.08	726	14248.1
													727	3198.53	727	2027.59	727	8585.52	727	8901.08	727	14264.5
													728	3062.03	728	1904.18	728	8510.46	728	8918.38	728	14058.2
													729	2787.69	729	1967.16	729	8819.71	729	8742.08	729	13977.5
													730	2886.79	730	1974.16	730	8759.45	730	8658.43	730	13908
													731	2829.24	731	1898.68	731	8631.88	731	8563.57	731	13816.2
													732	2816.83	732	1968.41	732	8513.71	732	8527.44	732	13815.3
													733	2819.02	733	2000.46	733	8465.56	733	8491.47	733	14078
													734	2858.9	734	1970.6	734	8425.57	734	8502.38	734	13784.2
													735	2780.46	735	1989.27	735	8278.78	735	8266.39	735	13367.2
													736	2801.64	736	1973.92	736	8358.78	736	8130.52	736	13403.2
													737	2682.52	737	1961.78	737	8372.28	737	8156.59	737	13408.3
													738	2701.06	738	1944.9	738	8614.69	738	7973.11	738	13247.7
													739	2411.15	739	1881.92	739	8853.9	739	7771.28	739	12882.9
													740	2361.38	740	1836.57	740	8641.01	740	7619.03	740	12528.3
													741	2219.63	741	1812.02	741	8888.48	741	7580.85	741	12354.8
													742	2192.92	742	1827.63	742	8952.47	742	7784.09	742	12464
													743	2168.1	743	1771.77	743	8850.46	743	7892.42	743	12401.9
													744	2072.35	744	1731.35	744	8815.51	744	7812.68	744	12130.2
													745	2121.9	745	1861.97	745	8631.62	745	7571.81	745	12180.9
													746	2083.57	746	1884.18	746	8708.61	746	7479.63	746	12197.8
													747	2042.77	747	1906.47	747	8875.95	747	7388.84	747	12279.5
													748	1999.51	748	1928.86	748	9133.64	748	7299.45	748	12426
													749	1953.78	749	1951.33	749	9481.67	749	7211.45	749	12637.4
													750	1905.58	750	1973.89	750	9920.05	750	7124.85	750	12913.6

## Sheet: Supplementary Fig. S6
	Fig. S6 a																							Fig. S6 b
	nm	Hex	nm	CYH	nm	ODCB	nm	DCM	nm	THF	nm	EtOH	nm	Diox	nm	CAN	nm	DMF	nm	MeOH	nm	DMSO		nm	Hex	nm	CYH	nm	ODCB	nm	DCM	nm	THF	nm	EtOH	nm	Diox	nm	CAN	nm	DMF	nm	MeOH	nm	DMSO
	301	0.011	301	0.034	301	0.029	301	0.027	301	0.033	301	0.033	301	0.031	301	0.029	301	0.044	301	0.034	301	0.045		473	1832.76	473	2110.4	473	6140.72	473	3904.11	473	1955.91	473	1078.72	473	1963.88	473	1188.02	473	3893.9	473	5105.43	473	12359.4
	302	0.011	302	0.034	302	0.029	302	0.027	302	0.033	302	0.033	302	0.031	302	0.029	302	0.044	302	0.035	302	0.045		474	1870.98	474	2251.72	474	6026.4	474	3782.28	474	2112.24	474	1153.75	474	2031.91	474	1089.34	474	3838.89	474	5243.04	474	12104.1
	303	0.011	303	0.034	303	0.029	303	0.027	303	0.033	303	0.033	303	0.032	303	0.03	303	0.044	303	0.035	303	0.044		475	1908.53	475	2382.89	475	5922.5	475	3668.76	475	2257.88	475	1227.92	475	2094.46	475	1003.55	475	3796.38	475	5375.76	475	11869.2
	304	0.011	304	0.034	304	0.03	304	0.027	304	0.034	304	0.034	304	0.032	304	0.03	304	0.045	304	0.036	304	0.044		476	1945.43	476	2503.92	476	5829.02	476	3563.53	476	2392.82	476	1301.22	476	2151.53	476	930.651	476	3766.39	476	5503.59	476	11654.5
	305	0.012	305	0.035	305	0.03	305	0.028	305	0.034	305	0.035	305	0.033	305	0.031	305	0.045	305	0.036	305	0.044		477	1981.68	477	2614.8	477	5745.97	477	3466.61	477	2517.06	477	1373.65	477	2203.12	477	870.636	477	3748.9	477	5626.54	477	11460
	306	0.012	306	0.035	306	0.03	306	0.028	306	0.035	306	0.035	306	0.034	306	0.032	306	0.046	306	0.038	306	0.044		478	2017.26	478	2715.53	478	5673.34	478	3377.98	478	2630.61	478	1445.22	478	2249.22	478	823.51	478	3743.92	478	5744.6	478	11285.7
	307	0.013	307	0.036	307	0.031	307	0.029	307	0.035	307	0.036	307	0.035	307	0.033	307	0.047	307	0.039	307	0.044		479	2052.19	479	2806.12	479	5611.14	479	3297.66	479	2733.46	479	1515.92	479	2289.84	479	789.271	479	3751.46	479	5857.77	479	11131.7
	308	0.013	308	0.036	308	0.031	308	0.029	308	0.036	308	0.037	308	0.035	308	0.033	308	0.047	308	0.039	308	0.044		480	2086.47	480	2886.56	480	5559.35	480	3225.65	480	2825.62	480	1585.76	480	2324.99	480	767.92	480	3771.5	480	5966.06	480	10998
	309	0.014	309	0.037	309	0.032	309	0.03	309	0.037	309	0.038	309	0.036	309	0.034	309	0.048	309	0.04	309	0.045		481	2120.08	481	2956.85	481	5517.99	481	3161.93	481	2907.08	481	1654.74	481	2354.65	481	759.457	481	3804.05	481	6069.46	481	10884.4
	310	0.014	310	0.037	310	0.033	310	0.03	310	0.037	310	0.038	310	0.036	310	0.034	310	0.048	310	0.041	310	0.045		482	2153.04	482	3017	482	5487.06	482	3106.52	482	2977.85	482	1722.84	482	2378.82	482	763.883	482	3849.11	482	6167.97	482	10791.1
	311	0.014	311	0.038	311	0.033	311	0.03	311	0.037	311	0.039	311	0.037	311	0.034	311	0.049	311	0.041	311	0.044		483	2185.35	483	3067	483	5466.54	483	3059.41	483	3037.92	483	1790.08	483	2397.52	483	781.196	483	3906.68	483	6261.59	483	10718.1
	312	0.014	312	0.037	312	0.033	312	0.03	312	0.037	312	0.038	312	0.036	312	0.033	312	0.048	312	0.04	312	0.044		484	2217	484	3106.86	484	5456.45	484	3020.6	484	3087.3	484	1856.46	484	2410.74	484	811.397	484	3976.76	484	6350.32	484	10665.3
	313	0.014	313	0.037	313	0.033	313	0.03	313	0.036	313	0.038	313	0.036	313	0.032	313	0.047	313	0.04	313	0.043		485	2247.99	485	3136.57	485	5456.79	485	2990.09	485	3125.98	485	1921.97	485	2418.47	485	854.486	485	4059.35	485	6434.17	485	10632.7
	314	0.013	314	0.037	314	0.033	314	0.029	314	0.035	314	0.037	314	0.035	314	0.031	314	0.046	314	0.039	314	0.042		486	2319.91	486	3206.38	486	5586.37	486	2923.77	486	3170.09	486	2006.22	486	2474.7	486	946.594	486	4257.8	486	6516.68	486	10596.3
	315	0.013	315	0.036	315	0.032	315	0.028	315	0.034	315	0.036	315	0.034	315	0.03	315	0.045	315	0.038	315	0.04		487	2386.88	487	3248.69	487	5717.99	487	2869.72	487	3200.17	487	2077.94	487	2502.12	487	1027.68	487	4447.23	487	6588.8	487	10570.8
	316	0.013	316	0.035	316	0.031	316	0.027	316	0.033	316	0.035	316	0.033	316	0.029	316	0.044	316	0.037	316	0.039		488	2422.4	488	3250.93	488	5833.45	488	2826.71	488	3190.1	488	2128.85	488	2492.65	488	1090.38	488	4619.69	488	6632.61	488	10619.2
	317	0.012	317	0.035	317	0.03	317	0.027	317	0.032	317	0.034	317	0.032	317	0.028	317	0.043	317	0.036	317	0.037		489	2443.73	489	3232.4	489	5922.44	489	2817.35	489	3152.5	489	2168.84	489	2444.65	489	1145.36	489	4770.98	489	6652.56	489	10717.6
	318	0.012	318	0.034	318	0.029	318	0.026	318	0.031	318	0.033	318	0.031	318	0.027	318	0.042	318	0.035	318	0.035		490	2447.83	490	3190.27	490	5995.39	490	2829.51	490	3091.05	490	2189.91	490	2379.47	490	1206.12	490	4895.87	490	6670.91	490	10826.9
	319	0.012	319	0.034	319	0.028	319	0.025	319	0.031	319	0.032	319	0.031	319	0.027	319	0.042	319	0.034	319	0.034		491	2436.59	491	3120.91	491	6015.6	491	2877.69	491	3014.04	491	2195.41	491	2303.86	491	1272.45	491	5000.8	491	6669.01	491	10940.7
	320	0.012	320	0.033	320	0.028	320	0.025	320	0.03	320	0.032	320	0.03	320	0.026	320	0.041	320	0.033	320	0.033		492	2403.05	492	3025.87	492	6010.01	492	2937.6	492	2932.4	492	2196.96	492	2225.85	492	1346.51	492	5062.94	492	6652.8	492	11050.9
	321	0.012	321	0.033	321	0.027	321	0.024	321	0.03	321	0.031	321	0.03	321	0.026	321	0.04	321	0.033	321	0.032		493	2368.53	493	2937.79	493	5958.57	493	2988.46	493	2848.63	493	2212.2	493	2146.51	493	1437.13	493	5093.65	493	6645.45	493	11123.4
	322	0.013	322	0.033	322	0.026	322	0.024	322	0.029	322	0.031	322	0.03	322	0.026	322	0.039	322	0.033	322	0.031		494	2325.87	494	2821.55	494	5879.28	494	3043.73	494	2777.6	494	2235.61	494	2057.47	494	1553.62	494	5094.35	494	6658.53	494	11183.1
	323	0.013	323	0.033	323	0.026	323	0.024	323	0.029	323	0.031	323	0.03	323	0.026	323	0.039	323	0.033	323	0.03		495	2271.63	495	2693.05	495	5796.86	495	3086.68	495	2723.9	495	2291.38	495	1983.3	495	1704.97	495	5065.7	495	6707.26	495	11200.9
	324	0.014	324	0.034	324	0.026	324	0.024	324	0.03	324	0.032	324	0.03	324	0.026	324	0.039	324	0.033	324	0.03		496	2221.1	496	2566.81	496	5713.56	496	3126.64	496	2683.73	496	2358.72	496	1917.67	496	1899.56	496	5029.38	496	6792.31	496	11201.7
	325	0.015	325	0.034	325	0.026	325	0.024	325	0.03	325	0.032	325	0.031	325	0.027	325	0.039	325	0.034	325	0.029		497	2174.48	497	2443.25	497	5639.89	497	3166.47	497	2666.94	497	2465.66	497	1868.79	497	2132.64	497	4979.81	497	6946.35	497	11230.4
	326	0.016	326	0.035	326	0.026	326	0.025	326	0.03	326	0.033	326	0.031	326	0.027	326	0.038	326	0.035	326	0.029		498	2123.72	498	2330.43	498	5590.94	498	3213.13	498	2676.02	498	2625.07	498	1839.23	498	2442.18	498	4902.92	498	7172.02	498	11266.8
	327	0.017	327	0.036	327	0.026	327	0.025	327	0.031	327	0.034	327	0.032	327	0.028	327	0.038	327	0.035	327	0.029		499	2100.87	499	2228.29	499	5567.43	499	3281.57	499	2723.99	499	2817.43	499	1843.31	499	2832.74	499	4860.99	499	7474.84	499	11298.9
	328	0.019	328	0.037	328	0.027	328	0.026	328	0.032	328	0.035	328	0.033	328	0.029	328	0.038	328	0.036	328	0.03		500	2091.62	500	2136.26	500	5574.99	500	3380.48	500	2803.57	500	3076.75	500	1886.64	500	3314.61	500	4810.14	500	7904.56	500	11336.7
	329	0.02	329	0.038	329	0.028	329	0.027	329	0.033	329	0.036	329	0.034	329	0.03	329	0.039	329	0.038	329	0.03		501	2116.89	501	2072.36	501	5571.88	501	3516.45	501	2940.56	501	3409.39	501	1981.92	501	3942.56	501	4798.53	501	8408.99	501	11398.4
	330	0.022	330	0.04	330	0.028	330	0.028	330	0.034	330	0.037	330	0.036	330	0.031	330	0.039	330	0.039	330	0.031		502	2159.88	502	2057.78	502	5564.91	502	3680.16	502	3129.89	502	3842.65	502	2147.57	502	4763.33	502	4853.59	502	9082.31	502	11493.9
	331	0.023	331	0.041	331	0.029	331	0.029	331	0.035	331	0.039	331	0.037	331	0.032	331	0.04	331	0.04	331	0.031		503	2247.27	503	2088.77	503	5556.64	503	3898.22	503	3392.71	503	4411.33	503	2418.41	503	5773.2	503	5016.25	503	9911.97	503	11643.6
	332	0.025	332	0.043	332	0.03	332	0.029	332	0.037	332	0.04	332	0.038	332	0.033	332	0.041	332	0.042	332	0.032		504	2408.26	504	2170.26	504	5537.6	504	4152.26	504	3752.41	504	5116.85	504	2797.46	504	7002.1	504	5283.71	504	10984.2	504	11882.9
	333	0.027	333	0.044	333	0.032	333	0.031	333	0.038	333	0.041	333	0.04	333	0.034	333	0.043	333	0.043	333	0.033		505	2656	505	2320.03	505	5535.2	505	4486.42	505	4245.91	505	6030.16	505	3284.13	505	8496.17	505	5734.14	505	12304.7	505	12237.6
	334	0.028	334	0.046	334	0.033	334	0.031	334	0.04	334	0.043	334	0.042	334	0.035	334	0.044	334	0.045	334	0.034		506	3022.38	506	2567.99	506	5549.84	506	4883.37	506	4897.37	506	7130.47	506	3927.65	506	10217.6	506	6345.96	506	13893.3	506	12701.9
	335	0.03	335	0.048	335	0.034	335	0.033	335	0.041	335	0.045	335	0.043	335	0.037	335	0.045	335	0.047	335	0.035		507	3504.45	507	2894.04	507	5609.93	507	5367.67	507	5700.57	507	8439.33	507	4739.06	507	12128.3	507	7141.94	507	15745.7	507	13311.5
	336	0.032	336	0.05	336	0.035	336	0.034	336	0.043	336	0.047	336	0.044	336	0.038	336	0.046	336	0.048	336	0.036		508	4166.59	508	3306.83	508	5712.71	508	5980.57	508	6697.32	508	10013	508	5736.44	508	14233.4	508	8145	508	17838.3	508	14062.4
	337	0.034	337	0.052	337	0.037	337	0.035	337	0.044	337	0.048	337	0.046	337	0.04	337	0.048	337	0.05	337	0.037		509	5031.44	509	3885.93	509	5882.24	509	6732.64	509	7891.34	509	11828.7	509	6914.72	509	16447.1	509	9309.1	509	20173.9	509	14930.7
	338	0.036	338	0.053	338	0.038	338	0.037	338	0.046	338	0.05	338	0.048	338	0.041	338	0.049	338	0.052	338	0.039		510	6134.66	510	4679.03	510	6117.31	510	7640.18	510	9316.83	510	13825.1	510	8250.11	510	18730	510	10653.3	510	22642.6	510	15937.4
	339	0.037	339	0.055	339	0.04	339	0.038	339	0.048	339	0.052	339	0.05	339	0.042	339	0.05	339	0.054	339	0.04		511	7462	511	5645.25	511	6414.56	511	8724.79	511	10915.1	511	15995.3	511	9760.25	511	20982.5	511	12133.6	511	25216.5	511	17065.4
	340	0.039	340	0.057	340	0.041	340	0.039	340	0.049	340	0.053	340	0.052	340	0.044	340	0.051	340	0.056	340	0.041		512	8985.66	512	6828.6	512	6782.96	512	9915.3	512	12628.9	512	18271.3	512	11398	512	23128.5	512	13710.3	512	27756.4	512	18344.3
	341	0.042	341	0.059	341	0.042	341	0.041	341	0.051	341	0.055	341	0.054	341	0.045	341	0.052	341	0.058	341	0.043		513	10713.4	513	8219.39	513	7210.17	513	11243.2	513	14454.5	513	20555.6	513	13173.7	513	25082.5	513	15325.7	513	30165.8	513	19670.8
	342	0.044	342	0.061	342	0.044	342	0.043	342	0.053	342	0.057	342	0.056	342	0.047	342	0.053	342	0.059	342	0.044		514	12528	514	9816.55	514	7756.47	514	12673.3	514	16321.1	514	22771.6	514	14990.9	514	26809	514	16975.9	514	32382.5	514	21075.4
	343	0.046	343	0.063	343	0.046	343	0.044	343	0.055	343	0.059	343	0.057	343	0.048	343	0.055	343	0.061	343	0.045		515	14413.8	515	11542.8	515	8365.86	515	14163.5	515	18139	515	24848.6	515	16818	515	28216.2	515	18587.3	515	34297	515	22454.5
	344	0.047	344	0.065	344	0.047	344	0.045	344	0.056	344	0.061	344	0.059	344	0.05	344	0.056	344	0.063	344	0.047		516	16290.6	516	13375.4	516	9056.49	516	15653	516	19918.8	516	26709.9	516	18570.5	516	29267.7	516	20074.2	516	35865.3	516	23793.4
	345	0.049	345	0.066	345	0.048	345	0.046	345	0.058	345	0.062	345	0.061	345	0.051	345	0.057	345	0.065	345	0.048		517	18076.5	517	15295.1	517	9829.89	517	17070.7	517	21572.7	517	28300.9	517	20215.3	517	29961	517	21442.6	517	37026.7	517	25035
	346	0.05	346	0.068	346	0.05	346	0.048	346	0.059	346	0.064	346	0.062	346	0.053	346	0.058	346	0.066	346	0.05		518	19772.4	518	17173.4	518	10667.9	518	18378.8	518	23055.3	518	29579.7	518	21724.3	518	30246.8	518	22645.1	518	37802.8	518	26179.3
	347	0.051	347	0.069	347	0.052	347	0.049	347	0.061	347	0.066	347	0.064	347	0.054	347	0.059	347	0.068	347	0.051		519	21305.7	519	19000.2	519	11537.4	519	19553.6	519	24329.1	519	30515.6	519	23060	519	30196.5	519	23673.7	519	38148.6	519	27147.7
	348	0.052	348	0.071	348	0.053	348	0.05	348	0.063	348	0.067	348	0.066	348	0.056	348	0.06	348	0.07	348	0.053		520	22640.6	520	20723.2	520	12435.1	520	20551.3	520	25363.4	520	31100.1	520	24154.5	520	29800.1	520	24490.4	520	38070.4	520	27980.7
	349	0.054	349	0.072	349	0.055	349	0.051	349	0.064	349	0.069	349	0.067	349	0.057	349	0.062	349	0.071	349	0.054		521	23713.3	521	22266.2	521	13341.8	521	21361.4	521	26132.5	521	31306.8	521	24983.9	521	29080.7	521	25081.1	521	37597.9	521	28641.3
	350	0.055	350	0.073	350	0.056	350	0.053	350	0.066	350	0.071	350	0.069	350	0.058	350	0.063	350	0.073	350	0.055		522	24510	522	23536.4	522	14228.8	522	21962.4	522	26636.1	522	31165.9	522	25535.9	522	28131.3	522	25388.6	522	36750.5	522	29083.4
	351	0.055	351	0.074	351	0.058	351	0.054	351	0.067	351	0.072	351	0.07	351	0.06	351	0.064	351	0.074	351	0.057		523	24988.3	523	24499.6	523	15080.1	523	22329.7	523	26825.1	523	30659	523	25781.1	523	27004.5	523	25475.1	523	35580.2	523	29316
	352	0.056	352	0.076	352	0.059	352	0.055	352	0.069	352	0.074	352	0.072	352	0.061	352	0.065	352	0.076	352	0.058		524	25105.5	524	25097.3	524	15864.6	524	22476.3	524	26691	524	29842.5	524	25706	524	25710.2	524	25272.6	524	34139.6	524	29305.5
	353	0.057	353	0.077	353	0.061	353	0.056	353	0.07	353	0.075	353	0.073	353	0.062	353	0.066	353	0.077	353	0.06		525	24874.2	525	25332.7	525	16560.9	525	22382.1	525	26266.4	525	28748.1	525	25341.8	525	24362.5	525	24838.7	525	32498.2	525	29074
	354	0.057	354	0.077	354	0.062	354	0.057	354	0.071	354	0.076	354	0.074	354	0.063	354	0.068	354	0.079	354	0.061		526	24271.7	526	25191.5	526	17134	526	22062	526	25535.3	526	27430.6	526	24701.4	526	23003	526	24197.1	526	30757.8	526	28626.1
	355	0.058	355	0.078	355	0.063	355	0.058	355	0.072	355	0.078	355	0.075	355	0.065	355	0.069	355	0.08	355	0.062		527	23397	527	24697.9	527	17582.1	527	21545.4	527	24572.6	527	25970.7	527	23836.5	527	21685.6	527	23389.5	527	28963.8	527	27952.4
	356	0.058	356	0.078	356	0.065	356	0.059	356	0.073	356	0.079	356	0.076	356	0.066	356	0.07	356	0.081	356	0.063		528	22288.7	528	23856.3	528	17858.3	528	20866.8	528	23429.7	528	24421.2	528	22769.1	528	20451.1	528	22455	528	27251	528	27172.4
	357	0.058	357	0.079	357	0.066	357	0.06	357	0.074	357	0.08	357	0.077	357	0.066	357	0.071	357	0.082	357	0.065		529	20991.9	529	22732.1	529	17987.9	529	20078.8	529	22189	529	22902.3	529	21560.7	529	19364.4	529	21444.9	529	25647.5	529	26261
	358	0.059	358	0.079	358	0.067	358	0.061	358	0.075	358	0.081	358	0.078	358	0.067	358	0.072	358	0.083	358	0.066		530	19573.7	530	21383.5	530	17956.1	530	19190.9	530	20878.9	530	21412.3	530	20319.1	530	18416.2	530	20392.1	530	24229.1	530	25296.3
	359	0.059	359	0.08	359	0.068	359	0.062	359	0.076	359	0.082	359	0.079	359	0.068	359	0.073	359	0.084	359	0.067		531	18116.2	531	19873	531	17768.6	531	18275	531	19572.7	531	20062.6	531	19049.3	531	17626.1	531	19347.4	531	22977.5	531	24294.4
	360	0.059	360	0.08	360	0.069	360	0.063	360	0.077	360	0.082	360	0.079	360	0.069	360	0.074	360	0.085	360	0.068		532	16702.6	532	18306.3	532	17458	532	17389.5	532	18329	532	18892.8	532	17821.9	532	17041.3	532	18371.3	532	21966.8	532	23302.1
	361	0.059	361	0.08	361	0.07	361	0.063	361	0.077	361	0.083	361	0.08	361	0.07	361	0.074	361	0.086	361	0.069		533	15363.6	533	16758.4	533	17022.6	533	16558.1	533	17156.1	533	17936.6	533	16657.4	533	16560.5	533	17420.7	533	21208.1	533	22366.2
	362	0.059	362	0.08	362	0.071	362	0.064	362	0.078	362	0.084	362	0.08	362	0.07	362	0.075	362	0.086	362	0.07		534	14156.2	534	15273.8	534	16513.4	534	15829.8	534	16138	534	17121.6	534	15605.8	534	16206.9	534	16591.9	534	20625.6	534	21530.4
	363	0.059	363	0.079	363	0.071	363	0.064	363	0.078	363	0.084	363	0.081	363	0.071	363	0.076	363	0.087	363	0.071		535	13074.8	535	13856	535	15937.3	535	15197.7	535	15195	535	16514.2	535	14697.9	535	15909.6	535	15840.4	535	20230	535	20794.5
	364	0.059	364	0.079	364	0.072	364	0.064	364	0.078	364	0.084	364	0.081	364	0.071	364	0.076	364	0.087	364	0.071		536	12136.7	536	12599.3	536	15347.5	536	14646	536	14378.1	536	16038.8	536	13910.9	536	15695.2	536	15172.2	536	19957.5	536	20146.6
	365	0.058	365	0.079	365	0.072	365	0.065	365	0.078	365	0.085	365	0.081	365	0.072	365	0.077	365	0.087	365	0.072		537	11341.1	537	11511	537	14773.1	537	14227.5	537	13698.5	537	15669.9	537	13256.7	537	15511.9	537	14600.6	537	19766.3	537	19597
	366	0.058	366	0.079	366	0.073	366	0.065	366	0.079	366	0.085	366	0.081	366	0.072	366	0.077	366	0.087	366	0.073		538	10629.7	538	10610	538	14226.6	538	13879.9	538	13125	538	15387.2	538	12703.7	538	15363	538	14140.1	538	19634.1	538	19186.8
	367	0.058	367	0.078	367	0.073	367	0.065	367	0.079	367	0.085	367	0.08	367	0.072	367	0.078	367	0.087	367	0.073		539	10062.9	539	9860.54	539	13714.7	539	13607.1	539	12644.5	539	15204.2	539	12294.6	539	15205	539	13744.9	539	19579.3	539	18823.7
	368	0.058	368	0.078	368	0.073	368	0.065	368	0.079	368	0.085	368	0.08	368	0.072	368	0.078	368	0.087	368	0.074		540	9597.37	540	9286.5	540	13255.9	540	13383	540	12297.8	540	15089.7	540	11991.7	540	15088.8	540	13434.4	540	19605.1	540	18604.9
	369	0.058	369	0.078	369	0.073	369	0.065	369	0.079	369	0.085	369	0.08	369	0.072	369	0.078	369	0.087	369	0.074		541	9232.59	541	8890.43	541	12878.9	541	13185.8	541	12043.3	541	15032.9	541	11814.6	541	14982.5	541	13252.8	541	19662.5	541	18482.1
	370	0.057	370	0.077	370	0.073	370	0.065	370	0.078	370	0.085	370	0.08	370	0.072	370	0.078	370	0.087	370	0.074		542	9007.82	542	8623.25	542	12563.7	542	13038.1	542	11898.7	542	15043.7	542	11740.8	542	14895.3	542	13153.4	542	19785	542	18467.2
	371	0.057	371	0.077	371	0.073	371	0.065	371	0.078	371	0.085	371	0.079	371	0.072	371	0.078	371	0.087	371	0.075		543	8859.67	543	8483.81	543	12329	543	12945.3	543	11816.3	543	15123.1	543	11738.6	543	14869.8	543	13143.5	543	19931.4	543	18564.4
	372	0.057	372	0.076	372	0.073	372	0.064	372	0.078	372	0.084	372	0.079	372	0.072	372	0.078	372	0.087	372	0.075		544	8791.94	544	8441.81	544	12185.8	544	12883.7	544	11810.2	544	15255.8	544	11807.1	544	14836.9	544	13188.5	544	20116.8	544	18766.4
	373	0.056	373	0.076	373	0.073	373	0.064	373	0.078	373	0.084	373	0.078	373	0.072	373	0.078	373	0.086	373	0.075		545	8761.51	545	8449.45	545	12117.6	545	12866.3	545	11869.2	545	15376.9	545	11882.3	545	14841.8	545	13273	545	20304.7	545	19030.7
	374	0.056	374	0.075	374	0.073	374	0.064	374	0.077	374	0.084	374	0.078	374	0.072	374	0.078	374	0.086	374	0.075		546	8791.91	546	8473.38	546	12127.6	546	12862.2	546	11971.4	546	15541.3	546	11999.7	546	14872.2	546	13374.4	546	20480.9	546	19311
	375	0.055	375	0.075	375	0.073	375	0.063	375	0.077	375	0.083	375	0.077	375	0.071	375	0.077	375	0.085	375	0.075		547	8808.36	547	8550.01	547	12192.8	547	12875.4	547	12061.6	547	15692.1	547	12137.8	547	14906.1	547	13520.2	547	20664.4	547	19620.8
	376	0.055	376	0.074	376	0.072	376	0.063	376	0.076	376	0.083	376	0.077	376	0.071	376	0.077	376	0.085	376	0.075		548	8832.2	548	8606.75	548	12327	548	12927.1	548	12156.4	548	15832.7	548	12281.7	548	14892.3	548	13642	548	20824.9	548	19919.8
	377	0.054	377	0.073	377	0.072	377	0.063	377	0.076	377	0.082	377	0.076	377	0.07	377	0.077	377	0.084	377	0.074		549	8855.53	549	8692.18	549	12478.5	549	12974.4	549	12232.5	549	15951.8	549	12419.8	549	14869.5	549	13762.9	549	20953.1	549	20219.1
	378	0.053	378	0.073	378	0.072	378	0.062	378	0.075	378	0.081	378	0.075	378	0.07	378	0.076	378	0.084	378	0.074		550	8867.68	550	8766.98	550	12643	550	12989.8	550	12288.1	550	16062.6	550	12541.8	550	14808.2	550	13883.3	550	21027.3	550	20504.8
	379	0.053	379	0.072	379	0.071	379	0.062	379	0.075	379	0.081	379	0.074	379	0.069	379	0.076	379	0.083	379	0.074		551	8916.63	551	8852.19	551	12832.7	551	13023.2	551	12340.7	551	16155.5	551	12630.9	551	14728.2	551	13993	551	21047.2	551	20787.2
	380	0.052	380	0.071	380	0.07	380	0.061	380	0.074	380	0.08	380	0.074	380	0.069	380	0.075	380	0.082	380	0.073		552	8944.36	552	8893.79	552	13036	552	13056.9	552	12385.5	552	16212.7	552	12700.7	552	14576.5	552	14055.6	552	21069.9	552	21051.3
	381	0.051	381	0.07	381	0.07	381	0.06	381	0.073	381	0.079	381	0.073	381	0.068	381	0.075	381	0.081	381	0.073		553	8957.34	553	8941.08	553	13240.8	553	13077.5	553	12400.5	553	16276.9	553	12745.6	553	14428.4	553	14092.4	553	21033.9	553	21267.3
	382	0.05	382	0.069	382	0.069	382	0.06	382	0.072	382	0.078	382	0.072	382	0.068	382	0.074	382	0.08	382	0.072		554	8962.36	554	8978.16	554	13403.5	554	13073.5	554	12376.8	554	16259.7	554	12774.6	554	14253.9	554	14101.2	554	20947.7	554	21453.6
	383	0.05	383	0.068	383	0.069	383	0.059	383	0.072	383	0.077	383	0.071	383	0.067	383	0.073	383	0.08	383	0.072		555	8926.14	555	9016.19	555	13568	555	13043.2	555	12334	555	16230.7	555	12732.7	555	14032.6	555	14062.2	555	20817.2	555	21581.2
	384	0.049	384	0.067	384	0.068	384	0.059	384	0.071	384	0.077	384	0.07	384	0.066	384	0.073	384	0.079	384	0.071		556	8879.17	556	9040.84	556	13708.4	556	13012.5	556	12240.4	556	16176.4	556	12714.6	556	13792.2	556	14032.2	556	20675.5	556	21703.4
	385	0.048	385	0.066	385	0.067	385	0.058	385	0.07	385	0.076	385	0.069	385	0.066	385	0.072	385	0.078	385	0.071		557	8797.06	557	9024.97	557	13847.3	557	12956.8	557	12130	557	16120.5	557	12689.2	557	13533	557	13966.5	557	20514.1	557	21759.7
	386	0.047	386	0.065	386	0.066	386	0.057	386	0.069	386	0.075	386	0.068	386	0.065	386	0.071	386	0.077	386	0.07		558	8705.99	558	8984.5	558	13962.1	558	12890.6	558	12028.4	558	15964	558	12623.6	558	13234.9	558	13896.9	558	20321.3	558	21795.8
	387	0.046	387	0.064	387	0.066	387	0.057	387	0.068	387	0.074	387	0.067	387	0.064	387	0.07	387	0.076	387	0.069		559	8578.77	559	8920.71	559	14056.6	559	12787	559	11873.1	559	15805.6	559	12512.2	559	12915.6	559	13772.2	559	20089.9	559	21813.3
	388	0.045	388	0.063	388	0.065	388	0.056	388	0.067	388	0.073	388	0.066	388	0.063	388	0.07	388	0.075	388	0.069		560	8434.57	560	8842.27	560	14136	560	12667.3	560	11732.6	560	15587.8	560	12382.6	560	12621.2	560	13642.5	560	19859.9	560	21764.9
	389	0.044	389	0.062	389	0.064	389	0.055	389	0.066	389	0.072	389	0.065	389	0.063	389	0.069	389	0.074	389	0.068		561	8273.86	561	8752.97	561	14205.5	561	12522.5	561	11563	561	15338.9	561	12233.1	561	12273.6	561	13481.5	561	19568.3	561	21672.4
	390	0.043	390	0.061	390	0.063	390	0.054	390	0.065	390	0.071	390	0.064	390	0.062	390	0.068	390	0.073	390	0.067		562	8091.14	562	8623.67	562	14233.6	562	12367.2	562	11362.4	562	15073.1	562	12086.3	562	11917.7	562	13321.1	562	19255.7	562	21574.6
	391	0.042	391	0.06	391	0.062	391	0.054	391	0.064	391	0.07	391	0.063	391	0.061	391	0.067	391	0.072	391	0.066		563	7911.29	563	8473.3	563	14234.8	563	12220.7	563	11148.1	563	14808.5	563	11898.3	563	11551.1	563	13129.4	563	18978.6	563	21435.9
	392	0.041	392	0.058	392	0.061	392	0.053	392	0.063	392	0.069	392	0.062	392	0.06	392	0.066	392	0.071	392	0.066		564	7706.27	564	8308.62	564	14222.2	564	12056.7	564	10921.7	564	14523.1	564	11696.5	564	11183.6	564	12943.6	564	18691	564	21302
	393	0.04	393	0.057	393	0.061	393	0.052	393	0.062	393	0.068	393	0.061	393	0.059	393	0.065	393	0.07	393	0.065		565	7491.91	565	8141.65	565	14203.6	565	11842.6	565	10679.4	565	14226.6	565	11463.9	565	10809	565	12709.2	565	18355.1	565	21126.9
	394	0.039	394	0.056	394	0.06	394	0.052	394	0.061	394	0.067	394	0.06	394	0.059	394	0.065	394	0.069	394	0.064		566	7287.5	566	7958.06	566	14150.5	566	11645.5	566	10422	566	13930.3	566	11223.8	566	10444.4	566	12468.2	566	18031.9	566	20931.7
	395	0.038	395	0.055	395	0.059	395	0.051	395	0.06	395	0.066	395	0.059	395	0.058	395	0.064	395	0.068	395	0.063		567	7080.89	567	7747.52	567	14083.1	567	11433.7	567	10142.8	567	13624.8	567	10982.1	567	10090	567	12233.1	567	17702.7	567	20733.3
	396	0.037	396	0.054	396	0.058	396	0.05	396	0.06	396	0.065	396	0.058	396	0.057	396	0.063	396	0.067	396	0.063		568	6882.83	568	7532.87	568	13988.5	568	11227.5	568	9872.19	568	13327.5	568	10721.1	568	9763.47	568	12003.1	568	17375.2	568	20497.2
	397	0.036	397	0.052	397	0.057	397	0.049	397	0.059	397	0.064	397	0.057	397	0.056	397	0.062	397	0.066	397	0.062		569	6669.97	569	7327.14	569	13894.8	569	11000.3	569	9608.3	569	12987.7	569	10429.1	569	9448.13	569	11763.6	569	17041.2	569	20279.3
	398	0.035	398	0.051	398	0.056	398	0.049	398	0.058	398	0.063	398	0.056	398	0.055	398	0.061	398	0.065	398	0.061		570	6484.32	570	7110.05	570	13767.1	570	10782.9	570	9333.04	570	12660.9	570	10166.9	570	9126.1	570	11537.5	570	16702.5	570	20042.1
	399	0.034	399	0.05	399	0.055	399	0.048	399	0.057	399	0.062	399	0.055	399	0.054	399	0.06	399	0.064	399	0.06		571	6268.31	571	6908.56	571	13597.3	571	10576.8	571	9081.66	571	12341.6	571	9929.46	571	8835.24	571	11302.4	571	16375	571	19790.3
	400	0.033	400	0.049	400	0.055	400	0.047	400	0.056	400	0.061	400	0.054	400	0.054	400	0.06	400	0.063	400	0.059		572	6056.92	572	6705.3	572	13434.8	572	10360.7	572	8820.31	572	12026.8	572	9687.87	572	8535.81	572	11051.3	572	16073.7	572	19554.1
	401	0.032	401	0.048	401	0.054	401	0.046	401	0.055	401	0.06	401	0.053	401	0.053	401	0.059	401	0.062	401	0.058		573	5848.26	573	6514.15	573	13253.5	573	10142.5	573	8559.4	573	11710.2	573	9439.33	573	8243.51	573	10831	573	15774.3	573	19321
	402	0.031	402	0.046	402	0.053	402	0.046	402	0.054	402	0.058	402	0.052	402	0.052	402	0.058	402	0.06	402	0.058		574	5647.58	574	6314.92	574	13113.5	574	9913.18	574	8324.64	574	11409.2	574	9194.78	574	7956.5	574	10597.5	574	15496.4	574	19114.3
	403	0.03	403	0.045	403	0.052	403	0.045	403	0.053	403	0.057	403	0.051	403	0.051	403	0.057	403	0.059	403	0.057		575	5460.03	575	6135.95	575	12987.3	575	9697.13	575	8092.74	575	11098.2	575	8934.8	575	7702.4	575	10373.8	575	15200.2	575	18876.1
	404	0.029	404	0.044	404	0.051	404	0.044	404	0.052	404	0.056	404	0.05	404	0.05	404	0.056	404	0.058	404	0.056		576	5278.13	576	5944.69	576	12829.7	576	9501.77	576	7861.37	576	10815.4	576	8681.77	576	7450.48	576	10132.7	576	14942	576	18606.6
	405	0.028	405	0.043	405	0.05	405	0.043	405	0.05	405	0.055	405	0.049	405	0.049	405	0.055	405	0.057	405	0.055		577	5103.95	577	5774.57	577	12668.1	577	9319.86	577	7619.19	577	10540.2	577	8449.09	577	7244.5	577	9913.36	577	14644.8	577	18390.5
	406	0.027	406	0.041	406	0.049	406	0.042	406	0.049	406	0.053	406	0.048	406	0.048	406	0.054	406	0.055	406	0.054		578	4954.27	578	5606.29	578	12497.9	578	9123.34	578	7393.6	578	10262.9	578	8228.48	578	7013.23	578	9711.99	578	14390.8	578	18122.4
	407	0.026	407	0.04	407	0.048	407	0.042	407	0.048	407	0.052	407	0.046	407	0.047	407	0.053	407	0.054	407	0.053		579	4781.72	579	5444.3	579	12338.8	579	8926.4	579	7162.04	579	10009.6	579	8017.15	579	6804.99	579	9514.79	579	14138.3	579	17883.9
	408	0.024	408	0.038	408	0.047	408	0.041	408	0.047	408	0.051	408	0.045	408	0.045	408	0.051	408	0.053	408	0.052		580	4643.53	580	5286.55	580	12173.9	580	8742.21	580	6958.21	580	9749.67	580	7855.28	580	6621.25	580	9345.22	580	13903.1	580	17659.1
	409	0.023	409	0.037	409	0.046	409	0.039	409	0.046	409	0.049	409	0.044	409	0.044	409	0.05	409	0.051	409	0.051		581	4485.18	581	5124.18	581	12015.7	581	8533.72	581	6785.63	581	9482.06	581	7668.78	581	6461.51	581	9149.92	581	13689	581	17402.9
	410	0.022	410	0.035	410	0.045	410	0.038	410	0.044	410	0.048	410	0.042	410	0.043	410	0.049	410	0.05	410	0.049		582	4336.49	582	4971.08	582	11822.9	582	8346.81	582	6598.71	582	9201.7	582	7473.31	582	6268.74	582	8964.08	582	13474.9	582	17178.9
	411	0.021	411	0.034	411	0.043	411	0.037	411	0.043	411	0.046	411	0.041	411	0.042	411	0.048	411	0.048	411	0.048		583	4192.06	583	4828.72	583	11672.2	583	8170.43	583	6427.34	583	8950.81	583	7300.24	583	6110.92	583	8769.34	583	13244.5	583	16914.4
	412	0.02	412	0.032	412	0.042	412	0.036	412	0.041	412	0.045	412	0.039	412	0.04	412	0.047	412	0.047	412	0.047		584	4065.48	584	4695.18	584	11502.8	584	8013.86	584	6276.03	584	8693.44	584	7131.7	584	5962.06	584	8607.31	584	13053	584	16633.8
	413	0.018	413	0.031	413	0.041	413	0.035	413	0.04	413	0.043	413	0.038	413	0.039	413	0.045	413	0.045	413	0.046		585	3940.38	585	4557.35	585	11344.3	585	7863.32	585	6110.2	585	8466.18	585	6975.53	585	5800.07	585	8449.66	585	12860.3	585	16378.4
	414	0.017	414	0.029	414	0.039	414	0.034	414	0.038	414	0.041	414	0.036	414	0.038	414	0.044	414	0.043	414	0.044		586	3822.78	586	4424.57	586	11164.6	586	7722.6	586	5956.13	586	8260.12	586	6809.08	586	5637.87	586	8293.33	586	12674.6	586	16168.5
	415	0.016	415	0.028	415	0.038	415	0.032	415	0.037	415	0.04	415	0.035	415	0.036	415	0.042	415	0.042	415	0.043		587	3708.18	587	4295.64	587	10982.3	587	7588.91	587	5808.72	587	8063.96	587	6635.05	587	5474.65	587	8100.34	587	12496.3	587	15952.3
	416	0.015	416	0.026	416	0.037	416	0.031	416	0.035	416	0.038	416	0.033	416	0.035	416	0.041	416	0.04	416	0.042		588	3588.47	588	4183	588	10833.8	588	7439.24	588	5664.19	588	7899.41	588	6486.03	588	5316.63	588	7924.24	588	12323.6	588	15727.5
	417	0.013	417	0.025	417	0.035	417	0.03	417	0.034	417	0.036	417	0.032	417	0.034	417	0.04	417	0.038	417	0.04		589	3484.35	589	4075.93	589	10685.4	589	7264.57	589	5498.42	589	7730.39	589	6345.56	589	5174.82	589	7757.82	589	12134.6	589	15502
	418	0.012	418	0.023	418	0.034	418	0.029	418	0.032	418	0.035	418	0.03	418	0.032	418	0.038	418	0.037	418	0.039		590	3388.67	590	3962.44	590	10511.8	590	7131.52	590	5356.36	590	7564.99	590	6220.2	590	5023.13	590	7626.6	590	11950.9	590	15267.1
	419	0.011	419	0.022	419	0.032	419	0.028	419	0.031	419	0.033	419	0.029	419	0.031	419	0.037	419	0.035	419	0.038		591	3293.62	591	3847.32	591	10344.4	591	6979.28	591	5226.56	591	7405.79	591	6094.2	591	4895.37	591	7497.37	591	11740.8	591	15037.5
	420	0.01	420	0.02	420	0.031	420	0.027	420	0.03	420	0.032	420	0.027	420	0.03	420	0.036	420	0.034	420	0.037		592	3214.19	592	3732.18	592	10170	592	6850.58	592	5089.61	592	7261.28	592	5950.19	592	4760.5	592	7360.3	592	11561.9	592	14822.5
	421	0.009	421	0.019	421	0.029	421	0.026	421	0.028	421	0.03	421	0.026	421	0.029	421	0.034	421	0.032	421	0.035		593	3129.15	593	3639.4	593	9996.78	593	6716.84	593	4974.99	593	7079.72	593	5816.13	593	4614.6	593	7237.97	593	11386	593	14652
	422	0.008	422	0.018	422	0.028	422	0.025	422	0.027	422	0.029	422	0.025	422	0.028	422	0.033	422	0.031	422	0.034		594	3044.48	594	3544.87	594	9823.37	594	6591.64	594	4864.21	594	6925.86	594	5689.03	594	4476.29	594	7099.08	594	11200.4	594	14458.7
	423	0.007	423	0.016	423	0.027	423	0.023	423	0.025	423	0.027	423	0.023	423	0.027	423	0.032	423	0.03	423	0.033		595	2942.06	595	3468.94	595	9655.84	595	6449.3	595	4758.27	595	6805.78	595	5567.97	595	4345.36	595	6966.79	595	11038.4	595	14245.3
	424	0.006	424	0.015	424	0.025	424	0.022	424	0.024	424	0.026	424	0.022	424	0.026	424	0.031	424	0.028	424	0.032		596	2849.82	596	3398.51	596	9506.38	596	6318.93	596	4631.12	596	6665.32	596	5440.18	596	4207.12	596	6858.46	596	10882.3	596	14083.7
	425	0.006	425	0.014	425	0.024	425	0.021	425	0.023	425	0.025	425	0.021	425	0.025	425	0.03	425	0.027	425	0.031		597	2756.93	597	3327.65	597	9374.67	597	6209.72	597	4519.12	597	6514.9	597	5334.9	597	4087.22	597	6771.09	597	10722.7	597	13885.5
	426	0.005	426	0.013	426	0.023	426	0.02	426	0.022	426	0.023	426	0.02	426	0.024	426	0.028	426	0.026	426	0.03		598	2673.25	598	3262.1	598	9237.44	598	6089.86	598	4416.45	598	6384.55	598	5204.44	598	3964.77	598	6670	598	10538.5	598	13695
	427	0.004	427	0.012	427	0.022	427	0.02	427	0.021	427	0.022	427	0.019	427	0.023	427	0.027	427	0.025	427	0.029		599	2591.91	599	3203.26	599	9096.98	599	5971.56	599	4323.09	599	6243.37	599	5085.04	599	3864.61	599	6569.58	599	10348.6	599	13512.8
	428	0.004	428	0.012	428	0.02	428	0.019	428	0.02	428	0.021	428	0.018	428	0.022	428	0.027	428	0.024	428	0.028		600	2526.81	600	3125.06	600	8936.4	600	5868.39	600	4215.6	600	6122.12	600	4976.72	600	3751.86	600	6480.89	600	10195.2	600	13335.8
	429	0.003	429	0.011	429	0.019	429	0.018	429	0.019	429	0.02	429	0.017	429	0.022	429	0.026	429	0.023	429	0.027		601	2457.09	601	3028.42	601	8827.55	601	5747.54	601	4123.25	601	5972.46	601	4882.04	601	3647.75	601	6418.6	601	10049.6	601	13175
	430	0.003	430	0.01	430	0.018	430	0.017	430	0.018	430	0.019	430	0.016	430	0.021	430	0.025	430	0.022	430	0.026		602	2405.58	602	2944.12	602	8690.64	602	5633.95	602	4050.32	602	5851.56	602	4763.28	602	3536.33	602	6345.33	602	9932.58	602	12969.1
	431	0.003	431	0.01	431	0.017	431	0.017	431	0.017	431	0.019	431	0.015	431	0.02	431	0.024	431	0.021	431	0.025		603	2346.81	603	2864.75	603	8542.05	603	5509.63	603	3961.34	603	5709.66	603	4646.41	603	3448.42	603	6248.16	603	9802.84	603	12805.9
	432	0.003	432	0.01	432	0.017	432	0.016	432	0.016	432	0.018	432	0.015	432	0.02	432	0.023	432	0.021	432	0.024		604	2289.68	604	2795.82	604	8417.3	604	5401.14	604	3897.11	604	5573.13	604	4542.57	604	3367.6	604	6176.8	604	9661.03	604	12622.5
	433	0.002	433	0.009	433	0.016	433	0.016	433	0.016	433	0.017	433	0.014	433	0.019	433	0.022	433	0.02	433	0.023		605	2228.13	605	2724.73	605	8269.23	605	5282.33	605	3840.1	605	5438.18	605	4436.72	605	3283.09	605	6075.19	605	9540.66	605	12412.8
	434	0.002	434	0.009	434	0.015	434	0.015	434	0.015	434	0.017	434	0.014	434	0.019	434	0.022	434	0.019	434	0.023		606	2176.97	606	2660.85	606	8153.19	606	5183.01	606	3762.14	606	5310.24	606	4328.23	606	3201.63	606	6001.7	606	9397.83	606	12210.5
	435	0.002	435	0.009	435	0.015	435	0.015	435	0.015	435	0.016	435	0.013	435	0.019	435	0.021	435	0.019	435	0.022		607	2126.26	607	2594.03	607	8024.06	607	5107.26	607	3707.08	607	5191.66	607	4227.32	607	3120.63	607	5921.03	607	9254.85	607	12013.2
	436	0.002	436	0.009	436	0.014	436	0.014	436	0.015	436	0.016	436	0.013	436	0.018	436	0.021	436	0.019	436	0.022		608	2073.11	608	2536.95	608	7889.33	608	5026.32	608	3646.77	608	5076.09	608	4128.69	608	3055.51	608	5841.38	608	9164.72	608	11850.1
	437	0.002	437	0.009	437	0.014	437	0.014	437	0.014	437	0.016	437	0.013	437	0.018	437	0.021	437	0.019	437	0.021		609	2016.67	609	2474.66	609	7791.72	609	4925.77	609	3589.05	609	4984.8	609	4038.35	609	2987.39	609	5759.46	609	9071.38	609	11690.4
	438	0.002	438	0.009	438	0.013	438	0.014	438	0.014	438	0.016	438	0.013	438	0.018	438	0.02	438	0.018	438	0.021		610	1971.48	610	2411.62	610	7674.39	610	4834.07	610	3549.18	610	4892.08	610	3952.81	610	2908.82	610	5666.09	610	8965.98	610	11530.2
	439	0.003	439	0.009	439	0.013	439	0.014	439	0.014	439	0.016	439	0.012	439	0.018	439	0.02	439	0.018	439	0.021		611	1918.54	611	2353.64	611	7563.76	611	4761.65	611	3501.45	611	4806.22	611	3874.67	611	2836.84	611	5581.82	611	8843.72	611	11362
	440	0.003	440	0.009	440	0.013	440	0.014	440	0.014	440	0.016	440	0.013	440	0.018	440	0.02	440	0.018	440	0.02		612	1858.19	612	2306.2	612	7450.63	612	4677.61	612	3444.26	612	4720.82	612	3798.62	612	2772.28	612	5520.2	612	8749.53	612	11193.7
	441	0.003	441	0.009	441	0.012	441	0.014	441	0.014	441	0.016	441	0.013	441	0.018	441	0.02	441	0.019	441	0.02		613	1815.48	613	2252.49	613	7337.85	613	4585.81	613	3383.28	613	4629.67	613	3735.35	613	2697.62	613	5449.88	613	8638.32	613	11042.8
	442	0.003	442	0.009	442	0.012	442	0.014	442	0.014	442	0.016	442	0.013	442	0.019	442	0.02	442	0.019	442	0.02		614	1776.91	614	2204	614	7221.95	614	4502.8	614	3335.25	614	4539.77	614	3659.17	614	2623.34	614	5364.65	614	8514.77	614	10899.3
	443	0.004	443	0.01	443	0.012	443	0.014	443	0.015	443	0.016	443	0.013	443	0.019	443	0.02	443	0.019	443	0.02		615	1741.49	615	2158.55	615	7092.46	615	4421.59	615	3296.75	615	4446.46	615	3587.53	615	2557.99	615	5278.07	615	8397.9	615	10758.2
	444	0.004	444	0.01	444	0.012	444	0.014	444	0.015	444	0.017	444	0.013	444	0.019	444	0.02	444	0.02	444	0.02		616	1704.22	616	2110.75	616	6978.61	616	4350.02	616	3258.32	616	4352.19	616	3517.02	616	2484.85	616	5187.06	616	8297.18	616	10620.9
	445	0.005	445	0.011	445	0.013	445	0.014	445	0.015	445	0.017	445	0.014	445	0.02	445	0.02	445	0.02	445	0.02		617	1657.51	617	2071.5	617	6863.85	617	4275.29	617	3225.12	617	4251.47	617	3435.76	617	2414.88	617	5119.43	617	8201.39	617	10501.3
	446	0.005	446	0.011	446	0.013	446	0.015	446	0.016	446	0.018	446	0.014	446	0.02	446	0.021	446	0.021	446	0.021		618	1609.35	618	2028.6	618	6780.49	618	4192.38	618	3181.89	618	4168.48	618	3366.71	618	2356.54	618	5025.31	618	8094.93	618	10363.6
	447	0.006	447	0.012	447	0.013	447	0.015	447	0.016	447	0.018	447	0.015	447	0.021	447	0.021	447	0.021	447	0.021		619	1571.1	619	1979.36	619	6667.32	619	4118.12	619	3138.77	619	4097.84	619	3286.14	619	2289.23	619	4964.27	619	7992.51	619	10217.3
	448	0.006	448	0.012	448	0.013	448	0.015	448	0.017	448	0.019	448	0.016	448	0.022	448	0.021	448	0.022	448	0.021		620	1527.69	620	1947.01	620	6556.52	620	4059.27	620	3081.97	620	3994.56	620	3231.94	620	2233.32	620	4891.52	620	7848.27	620	10089.4
	449	0.007	449	0.013	449	0.014	449	0.016	449	0.018	449	0.02	449	0.016	449	0.022	449	0.022	449	0.023	449	0.022		621	1487.54	621	1903.73	621	6459.04	621	4001.11	621	3031.81	621	3900.44	621	3177.2	621	2178.53	621	4819.77	621	7731.21	621	9941.07
	450	0.008	450	0.014	450	0.014	450	0.017	450	0.019	450	0.021	450	0.017	450	0.023	450	0.023	450	0.024	450	0.022		622	1453.85	622	1854.84	622	6329.07	622	3917.38	622	2986.94	622	3825.98	622	3091.31	622	2117.6	622	4748.39	622	7585.47	622	9831.8
	451	0.009	451	0.015	451	0.015	451	0.017	451	0.02	451	0.022	451	0.018	451	0.024	451	0.023	451	0.025	451	0.023		623	1408.94	623	1811.89	623	6226.43	623	3852.28	623	2946.4	623	3723.42	623	3028.96	623	2058.86	623	4697.3	623	7479.96	623	9722.85
	452	0.01	452	0.016	452	0.016	452	0.018	452	0.021	452	0.023	452	0.019	452	0.025	452	0.024	452	0.026	452	0.024		624	1373.71	624	1754.71	624	6121.37	624	3773.99	624	2884.33	624	3632.16	624	2949.44	624	1998.35	624	4657.2	624	7356.44	624	9593.89
	453	0.011	453	0.017	453	0.017	453	0.019	453	0.022	453	0.024	453	0.02	453	0.026	453	0.025	453	0.027	453	0.024		625	1333.8	625	1705.92	625	6017.68	625	3712.05	625	2845.43	625	3539.37	625	2865.67	625	1937.28	625	4594.46	625	7230.72	625	9466.05
	454	0.012	454	0.018	454	0.017	454	0.019	454	0.023	454	0.025	454	0.021	454	0.027	454	0.026	454	0.028	454	0.025		626	1306.5	626	1670.93	626	5911.51	626	3648.56	626	2805.05	626	3469.99	626	2778.36	626	1889.83	626	4531.28	626	7129.97	626	9341.15
	455	0.013	455	0.019	455	0.018	455	0.02	455	0.024	455	0.027	455	0.022	455	0.028	455	0.027	455	0.03	455	0.026		627	1277.92	627	1630.15	627	5789.45	627	3583.17	627	2745.37	627	3397.46	627	2716.01	627	1844.67	627	4469.65	627	7026	627	9221.79
	456	0.014	456	0.02	456	0.019	456	0.021	456	0.025	456	0.028	456	0.024	456	0.029	456	0.028	456	0.031	456	0.027		628	1231	628	1585.83	628	5685.41	628	3523.9	628	2696.59	628	3314.42	628	2645.82	628	1799.35	628	4425.67	628	6898.06	628	9081.27
	457	0.015	457	0.021	457	0.02	457	0.022	457	0.026	457	0.029	457	0.025	457	0.03	457	0.029	457	0.032	457	0.028		629	1190.72	629	1545.55	629	5586.92	629	3454.15	629	2660.45	629	3250.08	629	2581.65	629	1746.86	629	4373.18	629	6798.55	629	8941.26
	458	0.016	458	0.023	458	0.021	458	0.023	458	0.028	458	0.031	458	0.026	458	0.032	458	0.03	458	0.034	458	0.029		630	1153.47	630	1516.53	630	5497.4	630	3392.34	630	2617.74	630	3186.16	630	2504.22	630	1699.63	630	4342.32	630	6696.76	630	8819.16
	459	0.017	459	0.024	459	0.022	459	0.024	459	0.029	459	0.032	459	0.027	459	0.033	459	0.031	459	0.035	459	0.03		631	1111.5	631	1485.49	631	5393.36	631	3334.55	631	2587.4	631	3124.03	631	2455.73	631	1654.96	631	4289.59	631	6603.65	631	8705.29
	460	0.018	460	0.025	460	0.024	460	0.025	460	0.03	460	0.034	460	0.029	460	0.035	460	0.032	460	0.037	460	0.031		632	1082.19	632	1442.47	632	5317.03	632	3261.9	632	2554.88	632	3067.64	632	2406.8	632	1630.01	632	4225.33	632	6545.06	632	8590.4
	461	0.02	461	0.026	461	0.025	461	0.026	461	0.032	461	0.035	461	0.03	461	0.036	461	0.034	461	0.039	461	0.032		633	1048.14	633	1404.26	633	5231.51	633	3194.38	633	2515.15	633	2992.48	633	2346.79	633	1596.88	633	4204.96	633	6457.62	633	8474.4
	462	0.021	462	0.028	462	0.026	462	0.027	462	0.033	462	0.037	462	0.032	462	0.038	462	0.035	462	0.041	462	0.033		634	1011.68	634	1363.78	634	5139.77	634	3125.1	634	2471.84	634	2937.99	634	2313.43	634	1562.67	634	4186.23	634	6365.74	634	8370.67
	463	0.022	463	0.029	463	0.027	463	0.029	463	0.035	463	0.039	463	0.033	463	0.04	463	0.036	463	0.042	463	0.035		635	971.482	635	1336.81	635	5046.11	635	3060.95	635	2423.79	635	2887.41	635	2254.4	635	1520.78	635	4147.11	635	6253.4	635	8278.08
	464	0.024	464	0.031	464	0.029	464	0.03	464	0.036	464	0.041	464	0.035	464	0.041	464	0.038	464	0.045	464	0.036		636	936.34	636	1303.09	636	4966.2	636	2988.69	636	2362.39	636	2826.87	636	2218.04	636	1490.44	636	4089.72	636	6184.41	636	8188.86
	465	0.025	465	0.032	465	0.03	465	0.031	465	0.038	465	0.043	465	0.037	465	0.044	465	0.04	465	0.047	465	0.038		637	923.744	637	1268.41	637	4885.63	637	2910.33	637	2314.43	637	2771.5	637	2181.91	637	1452.08	637	4027.26	637	6102.61	637	8124.5
	466	0.027	466	0.034	466	0.031	466	0.033	466	0.04	466	0.045	466	0.039	466	0.046	466	0.042	466	0.049	466	0.04		638	899.816	638	1250.4	638	4807.8	638	2846.89	638	2268.68	638	2706.58	638	2144.44	638	1421.71	638	3999.21	638	6021.84	638	8048.31
	467	0.028	467	0.036	467	0.033	467	0.034	467	0.042	467	0.048	467	0.041	467	0.048	467	0.044	467	0.052	467	0.041		639	867.679	639	1216.78	639	4734.93	639	2803.29	639	2236.52	639	2641.68	639	2109.15	639	1398.45	639	3944.98	639	5952.4	639	7942.55
	468	0.03	468	0.038	468	0.034	468	0.036	468	0.044	468	0.05	468	0.043	468	0.051	468	0.046	468	0.055	468	0.043		640	844.085	640	1186.99	640	4672.87	640	2750.44	640	2193.06	640	2577.51	640	2073.88	640	1365.87	640	3896.89	640	5886.62	640	7841.01
	469	0.032	469	0.04	469	0.036	469	0.038	469	0.046	469	0.053	469	0.045	469	0.054	469	0.048	469	0.058	469	0.045		641	829.221	641	1166.5	641	4609.25	641	2706.67	641	2149.93	641	2513.39	641	2022.94	641	1342	641	3867.53	641	5808.68	641	7788.82
	470	0.034	470	0.042	470	0.038	470	0.04	470	0.049	470	0.056	470	0.047	470	0.057	470	0.05	470	0.061	470	0.047		642	811.676	642	1141.72	642	4556	642	2645.03	642	2101.83	642	2455.02	642	1990.14	642	1320.26	642	3802.76	642	5738.08	642	7696.99
	471	0.036	471	0.044	471	0.04	471	0.042	471	0.052	471	0.059	471	0.05	471	0.06	471	0.053	471	0.064	471	0.05		643	804.706	643	1121.85	643	4488.78	643	2598.13	643	2048.39	643	2393.25	643	1948.9	643	1283.27	643	3746.3	643	5640.01	643	7608.87
	472	0.038	472	0.046	472	0.042	472	0.044	472	0.055	472	0.063	472	0.053	472	0.064	472	0.056	472	0.068	472	0.053		644	781.965	644	1105	644	4430.39	644	2564.68	644	1997	644	2343.67	644	1906.84	644	1256.89	644	3699.49	644	5546.21	644	7549.95
	473	0.041	473	0.049	473	0.044	473	0.047	473	0.058	473	0.066	473	0.056	473	0.068	473	0.059	473	0.072	473	0.056		645	763.549	645	1070.75	645	4372.48	645	2526.78	645	1960.35	645	2303.75	645	1863.36	645	1230.93	645	3662.9	645	5445.9	645	7508.81
	474	0.044	474	0.052	474	0.046	474	0.05	474	0.061	474	0.071	474	0.059	474	0.072	474	0.063	474	0.077	474	0.059		646	754.076	646	1045.74	646	4282.57	646	2484.29	646	1921.7	646	2248.64	646	1804.26	646	1203.43	646	3630.85	646	5347.64	646	7457.05
	475	0.047	475	0.055	475	0.049	475	0.053	475	0.065	475	0.075	475	0.063	475	0.077	475	0.067	475	0.082	475	0.062		647	731.262	647	1019.17	647	4221.88	647	2472.26	647	1874.64	647	2175.63	647	1756.12	647	1171.98	647	3616.68	647	5263.54	647	7394.75
	476	0.05	476	0.058	476	0.052	476	0.056	476	0.069	476	0.08	476	0.067	476	0.082	476	0.071	476	0.087	476	0.066		648	717.182	648	1010.19	648	4145.23	648	2443.75	648	1820.89	648	2120.5	648	1711.6	648	1148.91	648	3581.7	648	5150.72	648	7361.01
	477	0.053	477	0.062	477	0.055	477	0.059	477	0.074	477	0.086	477	0.072	477	0.087	477	0.075	477	0.093	477	0.07		649	696.475	649	997.429	649	4069.66	649	2404.47	649	1779.72	649	2079.05	649	1668.52	649	1118.97	649	3545.19	649	5077.48	649	7306.15
	478	0.058	478	0.066	478	0.059	478	0.063	478	0.079	478	0.092	478	0.077	478	0.093	478	0.08	478	0.099	478	0.075		650	681.694	650	965.179	650	3985.52	650	2376.57	650	1741.54	650	2035.63	650	1623.25	650	1093.83	650	3509.27	650	5014.71	650	7283.69
	479	0.062	479	0.071	479	0.063	479	0.067	479	0.084	479	0.098	479	0.082	479	0.098	479	0.086	479	0.106	479	0.08		651	670.427	651	943.371	651	3903.39	651	2364.15	651	1702.8	651	1996.87	651	1579.64	651	1079.59	651	3482.81	651	4937.51	651	7211.24
	480	0.066	480	0.076	480	0.067	480	0.072	480	0.09	480	0.104	480	0.087	480	0.104	480	0.091	480	0.112	480	0.085		652	654.083	652	913.489	652	3829.84	652	2348.62	652	1664.76	652	1954.5	652	1536.48	652	1047.86	652	3472.76	652	4862.89	652	7124.9
	481	0.071	481	0.081	481	0.072	481	0.076	481	0.096	481	0.111	481	0.093	481	0.109	481	0.097	481	0.119	481	0.091		653	637.298	653	893.997	653	3758.36	653	2305.63	653	1650.82	653	1919.84	653	1497.87	653	1019.26	653	3461.61	653	4794.91	653	7049.92
	482	0.076	482	0.086	482	0.077	482	0.081	482	0.102	482	0.118	482	0.099	482	0.115	482	0.102	482	0.125	482	0.096		654	627.351	654	875.993	654	3691.36	654	2259.61	654	1623.57	654	1878.4	654	1463.86	654	1005.21	654	3434.86	654	4717.04	654	6992.62
	483	0.081	483	0.092	483	0.082	483	0.085	483	0.108	483	0.124	483	0.105	483	0.12	483	0.108	483	0.132	483	0.102		655	624.66	655	848.112	655	3613.66	655	2215.34	655	1598.83	655	1836.97	655	1436.03	655	985.755	655	3398.86	655	4643.23	655	6911.15
	484	0.087	484	0.098	484	0.088	484	0.09	484	0.114	484	0.131	484	0.111	484	0.125	484	0.114	484	0.138	484	0.107		656	615.253	656	811.081	656	3553.24	656	2174.59	656	1561.48	656	1789.06	656	1407.35	656	956.299	656	3362.34	656	4577.2	656	6850.13
	485	0.092	485	0.104	485	0.093	485	0.095	485	0.12	485	0.137	485	0.117	485	0.13	485	0.12	485	0.144	485	0.113		657	598.026	657	782.353	657	3468.2	657	2133.73	657	1525.04	657	1746.5	657	1371.57	657	942.711	657	3343.74	657	4491.46	657	6781.99
	486	0.097	486	0.11	486	0.099	486	0.099	486	0.125	486	0.143	486	0.123	486	0.135	486	0.125	486	0.15	486	0.119		658	582.93	658	748.158	658	3421.83	658	2075.46	658	1496.64	658	1726.99	658	1343.98	658	913.431	658	3308.33	658	4397.12	658	6716.57
	487	0.102	487	0.116	487	0.105	487	0.104	487	0.131	487	0.149	487	0.129	487	0.139	487	0.13	487	0.156	487	0.124		659	562.752	659	721.417	659	3361.68	659	2030.27	659	1474.06	659	1704.63	659	1312.94	659	893.393	659	3246.55	659	4312.38	659	6625.28
	488	0.107	488	0.122	488	0.11	488	0.108	488	0.137	488	0.155	488	0.135	488	0.144	488	0.135	488	0.162	488	0.129		660	554.259	660	694.75	660	3324.23	660	1984.07	660	1432.51	660	1666.47	660	1293.87	660	872.883	660	3180.67	660	4255.94	660	6572.91
	489	0.112	489	0.127	489	0.116	489	0.113	489	0.142	489	0.16	489	0.14	489	0.148	489	0.14	489	0.167	489	0.134		661	545.432	661	664.508	661	3264.53	661	1933.97	661	1403.61	661	1636.91	661	1272.19	661	860.265	661	3144.12	661	4203.91	661	6497.45
	490	0.116	490	0.133	490	0.121	490	0.117	490	0.147	490	0.166	490	0.145	490	0.153	490	0.145	490	0.172	490	0.139		662	520.538	662	642.821	662	3223.42	662	1894.82	662	1386.22	662	1598.66	662	1250.18	662	843.271	662	3101.2	662	4126.7	662	6408.36
	491	0.12	491	0.138	491	0.126	491	0.121	491	0.152	491	0.171	491	0.15	491	0.157	491	0.149	491	0.177	491	0.144		663	502.351	663	621.552	663	3166.64	663	1853.35	663	1368.44	663	1564.33	663	1226.26	663	832.66	663	3042.41	663	4065.42	663	6325.29
	492	0.125	492	0.143	492	0.131	492	0.124	492	0.157	492	0.176	492	0.155	492	0.162	492	0.154	492	0.183	492	0.148		664	493.084	664	604.999	664	3110.75	664	1790.7	664	1332.92	664	1536.04	664	1207.46	664	813.533	664	2992.67	664	4015.02	664	6269.29
	493	0.129	493	0.148	493	0.136	493	0.128	493	0.161	493	0.181	493	0.159	493	0.167	493	0.158	493	0.188	493	0.152		665	483.212	665	589.95	665	3070.97	665	1750.01	665	1308.8	665	1518.19	665	1187.43	665	802.194	665	2941.36	665	3952.47	665	6210.12
	494	0.132	494	0.153	494	0.141	494	0.132	494	0.166	494	0.186	494	0.163	494	0.172	494	0.163	494	0.194	494	0.157		666	475.371	666	574.421	666	3023.63	666	1705.78	666	1279.37	666	1495.7	666	1169.84	666	788.245	666	2875.3	666	3881.59	666	6137.76
	495	0.136	495	0.157	495	0.145	495	0.136	495	0.17	495	0.192	495	0.168	495	0.178	495	0.168	495	0.2	495	0.161		667	457.285	667	555.76	667	2973.01	667	1684.65	667	1251.2	667	1477.18	667	1141.6	667	766.862	667	2832.09	667	3807.73	667	6072.91
	496	0.14	496	0.162	496	0.149	496	0.14	496	0.175	496	0.198	496	0.173	496	0.185	496	0.173	496	0.206	496	0.166		668	434.439	668	541.814	668	2919.6	668	1648.95	668	1226.55	668	1465.65	668	1117.53	668	749.176	668	2817.61	668	3753.15	668	6033.61
	497	0.145	497	0.167	497	0.154	497	0.144	497	0.181	497	0.205	497	0.178	497	0.192	497	0.178	497	0.214	497	0.171		669	423.621	669	533.947	669	2874.83	669	1618.19	669	1196.16	669	1436.3	669	1097.16	669	742.364	669	2775.85	669	3689.34	669	5983.65
	498	0.149	498	0.171	498	0.158	498	0.148	498	0.187	498	0.212	498	0.184	498	0.2	498	0.184	498	0.222	498	0.177		670	414.82	670	517.468	670	2818.5	670	1603.18	670	1172.71	670	1393.66	670	1079.45	670	726.13	670	2738.32	670	3641.01	670	5918.76
	499	0.154	499	0.177	499	0.163	499	0.153	499	0.193	499	0.22	499	0.19	499	0.209	499	0.191	499	0.231	499	0.183		671	393.949	671	513.272	671	2779.84	671	1590.54	671	1161.68	671	1354.48	671	1055.48	671	710.596	671	2712.16	671	3588.32	671	5876.82
	500	0.16	500	0.182	500	0.168	500	0.158	500	0.2	500	0.229	500	0.197	500	0.219	500	0.198	500	0.241	500	0.189		672	382.822	672	514.371	672	2757.49	672	1560.57	672	1145.8	672	1326.91	672	1041.33	672	705.049	672	2649.24	672	3505.92	672	5842.97
	501	0.166	501	0.189	501	0.173	501	0.165	501	0.208	501	0.239	501	0.205	501	0.231	501	0.207	501	0.253	501	0.197		673	375.119	673	505.723	673	2729.39	673	1524.93	673	1131.48	673	1301.69	673	1021.19	673	698.463	673	2599.19	673	3453.81	673	5778.07
	502	0.173	502	0.195	502	0.179	502	0.172	502	0.217	502	0.25	502	0.213	502	0.243	502	0.216	502	0.265	502	0.205		674	372.114	674	496.289	674	2698.85	674	1522.85	674	1116.86	674	1286.42	674	1009.2	674	691.474	674	2563.02	674	3413	674	5713.66
	503	0.18	503	0.203	503	0.185	503	0.179	503	0.227	503	0.262	503	0.223	503	0.256	503	0.226	503	0.278	503	0.214		675	368.856	675	496.626	675	2689.03	675	1507.19	675	1097.13	675	1276.2	675	991.196	675	696.218	675	2544.18	675	3378.91	675	5625.39
	504	0.188	504	0.211	504	0.192	504	0.187	504	0.238	504	0.276	504	0.233	504	0.27	504	0.238	504	0.293	504	0.224		676	363.503	676	490.178	676	2663.11	676	1491.21	676	1083.11	676	1253.19	676	978.055	676	679.046	676	2500.37	676	3330.06	676	5575.06
	505	0.198	505	0.221	505	0.2	505	0.197	505	0.25	505	0.291	505	0.246	505	0.287	505	0.25	505	0.31	505	0.236		677	345.46	677	483.475	677	2652.12	677	1444.24	677	1068.51	677	1222.49	677	967.889	677	663.805	677	2450.05	677	3288.69	677	5505.44
	506	0.208	506	0.231	506	0.209	506	0.207	506	0.263	506	0.307	506	0.259	506	0.303	506	0.264	506	0.328	506	0.248		678	340.884	678	469.56	678	2638.31	678	1406.99	678	1045.08	678	1197.11	678	966.228	678	665.333	678	2403.94	678	3217.89	678	5451.78
	507	0.22	507	0.243	507	0.219	507	0.218	507	0.279	507	0.326	507	0.274	507	0.322	507	0.28	507	0.348	507	0.263		679	329.768	679	454.527	679	2607.75	679	1385.26	679	1019.87	679	1168.33	679	956.572	679	641.147	679	2353.5	679	3178.35	679	5353.78
	508	0.233	508	0.256	508	0.231	508	0.231	508	0.295	508	0.346	508	0.29	508	0.342	508	0.297	508	0.369	508	0.278		680	316.776	680	439.645	680	2601.96	680	1368.45	680	1002.94	680	1138.06	680	958.263	680	623.046	680	2301.13	680	3125.92	680	5307.57
	509	0.247	509	0.27	509	0.243	509	0.244	509	0.313	509	0.366	509	0.307	509	0.361	509	0.314	509	0.391	509	0.294		681	306.368	681	421.626	681	2548.13	681	1341.32	681	988.305	681	1111.04	681	962.568	681	618.355	681	2267.37	681	3078.28	681	5247.26
	510	0.262	510	0.285	510	0.257	510	0.258	510	0.332	510	0.389	510	0.326	510	0.381	510	0.333	510	0.414	510	0.312		682	283.731	682	406.19	682	2553.53	682	1317.08	682	987.831	682	1086.54	682	959.729	682	600.86	682	2239.8	682	3017.55	682	5175.83
	511	0.278	511	0.303	511	0.272	511	0.274	511	0.353	511	0.412	511	0.346	511	0.4	511	0.354	511	0.437	511	0.331		683	269.285	683	390.942	683	2528.28	683	1295.44	683	984.396	683	1063.07	683	966.616	683	579.778	683	2193.18	683	2974.18	683	5074.12
	512	0.296	512	0.321	512	0.289	512	0.29	512	0.374	512	0.436	512	0.368	512	0.418	512	0.374	512	0.46	512	0.351		684	275.779	684	361.595	684	2509.24	684	1281.9	684	960.763	684	1043.4	684	974.474	684	557.369	684	2143.1	684	2925.77	684	5045.26
	513	0.314	513	0.34	513	0.307	513	0.307	513	0.397	513	0.46	513	0.39	513	0.435	513	0.396	513	0.483	513	0.372		685	271.113	685	333.316	685	2477.84	685	1269.83	685	956.223	685	1015.43	685	995.544	685	536.224	685	2113.29	685	2875.73	685	4973.67
	514	0.335	514	0.363	514	0.327	514	0.325	514	0.421	514	0.484	514	0.414	514	0.451	514	0.418	514	0.505	514	0.395		686	261.244	686	310.545	686	2447.97	686	1267.31	686	943.679	686	990.199	686	991.232	686	513.938	686	2079.51	686	2814.52	686	4945.21
	515	0.354	515	0.384	515	0.348	515	0.342	515	0.443	515	0.506	515	0.436	515	0.463	515	0.438	515	0.524	515	0.415		687	261.784	687	297.061	687	2407.61	687	1249.59	687	930.899	687	976.258	687	997.523	687	497.273	687	2029.95	687	2793.08	687	4890.34
	516	0.373	516	0.406	516	0.368	516	0.357	516	0.463	516	0.525	516	0.457	516	0.471	516	0.456	516	0.54	516	0.434		688	249.555	688	287.292	688	2385.18	688	1220.86	688	912.247	688	968.546	688	1023.06	688	475.443	688	1985.23	688	2751.47	688	4832.81
	517	0.391	517	0.428	517	0.389	517	0.372	517	0.482	517	0.542	517	0.477	517	0.476	517	0.472	517	0.552	517	0.452		689	239.349	689	268.927	689	2364.01	689	1225.73	689	905.956	689	961.705	689	1037.26	689	451.508	689	1957.05	689	2706.67	689	4754.78
	518	0.408	518	0.45	518	0.41	518	0.386	518	0.499	518	0.556	518	0.495	518	0.478	518	0.486	518	0.562	518	0.468		690	221.154	690	259.755	690	2320.33	690	1194.79	690	886.571	690	949.53	690	1064.04	690	426.536	690	1934.57	690	2645.11	690	4716.39
	519	0.424	519	0.47	519	0.431	519	0.397	519	0.514	519	0.566	519	0.51	519	0.476	519	0.497	519	0.567	519	0.482		691	206.905	691	244.328	691	2290.99	691	1173.78	691	873.032	691	936.582	691	1077.66	691	407.767	691	1912.58	691	2606.68	691	4643.06
	520	0.437	520	0.489	520	0.45	520	0.407	520	0.525	520	0.573	520	0.523	520	0.471	520	0.505	520	0.568	520	0.494		692	204.156	692	232.348	692	2257.56	692	1139.82	692	855.734	692	928.618	692	1110.89	692	387.454	692	1895.65	692	2565.66	692	4592.19
	521	0.448	521	0.506	521	0.469	521	0.414	521	0.534	521	0.575	521	0.532	521	0.463	521	0.51	521	0.566	521	0.502		693	193.071	693	224.012	693	2242.64	693	1133.6	693	846.57	693	919.543	693	1139.56	693	369.814	693	1866.39	693	2512.92	693	4523.94
	522	0.457	522	0.52	522	0.485	522	0.418	522	0.538	522	0.574	522	0.538	522	0.453	522	0.511	522	0.56	522	0.507		694	176.329	694	208.543	694	2213.51	694	1104.76	694	832.595	694	917.79	694	1159.98	694	364.133	694	1836.85	694	2465.12	694	4493.86
	523	0.462	523	0.532	523	0.5	523	0.419	523	0.539	523	0.569	523	0.54	523	0.439	523	0.509	523	0.55	523	0.508		695	171.893	695	199.652	695	2195.5	695	1088.16	695	822.724	695	911.199	695	1174.97	695	354.339	695	1826.02	695	2420.04	695	4469.13
	524	0.464	524	0.541	524	0.511	524	0.418	524	0.536	524	0.559	524	0.538	524	0.423	524	0.503	524	0.536	524	0.506		696	164.697	696	202.608	696	2167.61	696	1061.26	696	801.521	696	907.049	696	1212.45	696	341.566	696	1789.44	696	2353.89	696	4402.58
	525	0.463	525	0.545	525	0.519	525	0.414	525	0.529	525	0.547	525	0.532	525	0.405	525	0.493	525	0.52	525	0.501		697	161.673	697	213.081	697	2121.58	697	1036.53	697	785.213	697	894.961	697	1249.52	697	338.642	697	1769.27	697	2339.88	697	4316.98
	526	0.458	526	0.546	526	0.523	526	0.407	526	0.519	526	0.531	526	0.523	526	0.386	526	0.481	526	0.502	526	0.492		698	147.879	698	215.756	698	2090.58	698	1015.74	698	768.089	698	902.961	698	1277.15	698	343.715	698	1744.3	698	2307.08	698	4256.92
	527	0.45	527	0.542	527	0.523	527	0.396	527	0.505	527	0.512	527	0.509	527	0.364	527	0.465	527	0.479	527	0.479		699	147.519	699	219.406	699	2066.24	699	983.037	699	748.396	699	901.443	699	1288.89	699	346.154	699	1716.85	699	2272.13	699	4221.62
	528	0.439	528	0.535	528	0.52	528	0.384	528	0.488	528	0.49	528	0.493	528	0.343	528	0.447	528	0.457	528	0.464		700	137.566	700	217.499	700	2042.15	700	966.479	700	710.439	700	888.952	700	1329.92	700	336.561	700	1670.45	700	2230.54	700	4192.81
	529	0.426	529	0.525	529	0.512	529	0.371	529	0.47	529	0.468	529	0.475	529	0.322	529	0.428	529	0.433	529	0.447		701	120.271	701	211.171	701	1993.25	701	938.254	701	672.178	701	879.034	701	1362.63	701	349.241	701	1635.48	701	2204.07	701	4106.1
	530	0.41	530	0.51	530	0.501	530	0.354	530	0.448	530	0.443	530	0.453	530	0.299	530	0.406	530	0.407	530	0.426		702	105.488	702	210.74	702	1951.94	702	914.639	702	638.904	702	863.69	702	1375.45	702	362.08	702	1602.77	702	2151.54	702	4042.95
	531	0.393	531	0.494	531	0.486	531	0.337	531	0.425	531	0.417	531	0.43	531	0.278	531	0.384	531	0.381	531	0.405		703	86.664	703	204.177	703	1903.23	703	900.512	703	604.215	703	850.725	703	1392.15	703	355.194	703	1564.47	703	2127.18	703	3968.54
	532	0.375	532	0.476	532	0.47	532	0.32	532	0.402	532	0.392	532	0.408	532	0.258	532	0.362	532	0.357	532	0.384		704	74.8116	704	205.028	704	1855.9	704	880.788	704	583.212	704	827.542	704	1428.57	704	364.895	704	1533.28	704	2079.26	704	3930.2
	533	0.355	533	0.455	533	0.45	533	0.302	533	0.378	533	0.367	533	0.383	533	0.238	533	0.339	533	0.332	533	0.362		705	64.6886	705	191.757	705	1793.12	705	851.45	705	563.873	705	806.441	705	1456.01	705	376.679	705	1507.27	705	2033.02	705	3860.78
	534	0.336	534	0.434	534	0.43	534	0.284	534	0.355	534	0.342	534	0.36	534	0.219	534	0.316	534	0.308	534	0.34		706	55.0605	706	185.997	706	1755.25	706	828.288	706	560.558	706	788.849	706	1477.64	706	387.687	706	1489.96	706	1986.58	706	3808.6
	535	0.316	535	0.411	535	0.408	535	0.266	535	0.332	535	0.318	535	0.336	535	0.201	535	0.294	535	0.286	535	0.318		707	58.4054	707	173.895	707	1710.56	707	804.146	707	549.822	707	763.077	707	1479.05	707	379.634	707	1453.85	707	1927.56	707	3777.84
	536	0.297	536	0.389	536	0.386	536	0.248	536	0.31	536	0.295	536	0.313	536	0.184	536	0.273	536	0.264	536	0.297		708	51.3737	708	166.514	708	1660.32	708	794.02	708	523.562	708	737.934	708	1461.03	708	391.117	708	1414.88	708	1893.01	708	3756.4
	537	0.276	537	0.365	537	0.361	537	0.23	537	0.286	537	0.272	537	0.289	537	0.168	537	0.251	537	0.242	537	0.274		709	35.9629	709	159.678	709	1611.56	709	772.655	709	509.646	709	704.689	709	1463.34	709	377.829	709	1385.67	709	1867.19	709	3702.57
	538	0.258	538	0.343	538	0.339	538	0.214	538	0.265	538	0.251	538	0.268	538	0.153	538	0.232	538	0.223	538	0.254		710	24.8707	710	149.112	710	1581.44	710	756.55	710	510.964	710	659.846	710	1455.49	710	372.35	710	1362.69	710	1835.2	710	3655.88
	539	0.24	539	0.321	539	0.316	539	0.198	539	0.245	539	0.231	539	0.247	539	0.14	539	0.214	539	0.204	539	0.235		711	6.31052	711	136.781	711	1542.64	711	733.545	711	507.595	711	642.147	711	1489.64	711	364.275	711	1328.11	711	1805.5	711	3600.31
	540	0.222	540	0.299	540	0.293	540	0.182	540	0.225	540	0.212	540	0.227	540	0.127	540	0.196	540	0.186	540	0.216		712	-14.1514	712	125.643	712	1504.76	712	696.759	712	496.505	712	633.776	712	1508.66	712	352.445	712	1308.58	712	1750.37	712	3549.26
	541	0.205	541	0.278	541	0.271	541	0.168	541	0.207	541	0.194	541	0.208	541	0.115	541	0.179	541	0.17	541	0.199		713	-20.518	713	111.616	713	1485.09	713	676.2	713	487.228	713	605.851	713	1505.93	713	338.425	713	1288.95	713	1730.2	713	3484.21
	542	0.189	542	0.258	542	0.25	542	0.154	542	0.19	542	0.177	542	0.191	542	0.104	542	0.164	542	0.155	542	0.182		714	-33.5814	714	99.1991	714	1452.13	714	638.065	714	471.63	714	608.469	714	1529.54	714	334.09	714	1280.54	714	1705.53	714	3436.4
	543	0.174	543	0.239	543	0.23	543	0.141	543	0.174	543	0.162	543	0.175	543	0.095	543	0.149	543	0.141	543	0.167		715	-43.5292	715	73.5337	715	1433.62	715	598.64	715	465.072	715	589.23	715	1529.85	715	326.081	715	1247.99	715	1662.13	715	3382.84
	544	0.16	544	0.221	544	0.211	544	0.129	544	0.159	544	0.148	544	0.159	544	0.086	544	0.136	544	0.129	544	0.152		716	-42.9062	716	52.2388	716	1397.72	716	576.083	716	441.719	716	590.002	716	1551.26	716	306.724	716	1232.79	716	1622.21	716	3362.25
	545	0.147	545	0.204	545	0.193	545	0.118	545	0.145	545	0.135	545	0.145	545	0.077	545	0.124	545	0.117	545	0.139		717	-61.0272	717	39.5003	717	1383.38	717	563.296	717	428.169	717	592.274	717	1557.62	717	286.304	717	1222.91	717	1579.04	717	3329.54
	546	0.135	546	0.188	546	0.177	546	0.108	546	0.133	546	0.123	546	0.132	546	0.07	546	0.113	546	0.106	546	0.127		718	-65.0345	718	22.9029	718	1368.38	718	535.437	718	406.909	718	587.644	718	1552.61	718	278.61	718	1188.34	718	1555.51	718	3312.84
	547	0.123	547	0.173	547	0.161	547	0.098	547	0.12	547	0.111	547	0.12	547	0.063	547	0.102	547	0.096	547	0.115		719	-71.0005	719	-2.36204	719	1381.01	719	512.596	719	388.357	719	588.425	719	1555.03	719	248.356	719	1178.2	719	1543.17	719	3270.66
	548	0.113	548	0.158	548	0.146	548	0.09	548	0.11	548	0.101	548	0.109	548	0.057	548	0.092	548	0.087	548	0.105		720	-70.6135	720	-8.02643	720	1356.91	720	495.466	720	365.055	720	584.146	720	1562.29	720	235.225	720	1145.74	720	1507.46	720	3175.17
	549	0.103	549	0.145	549	0.133	549	0.081	549	0.099	549	0.091	549	0.099	549	0.051	549	0.084	549	0.079	549	0.095		721	-71.4293	721	-22.9829	721	1345.63	721	477.794	721	351.915	721	574.05	721	1556.96	721	225.068	721	1110.65	721	1497.64	721	3126.25
	550	0.093	550	0.132	550	0.12	550	0.073	550	0.09	550	0.082	550	0.089	550	0.046	550	0.075	550	0.071	550	0.086		722	-86.0836	722	-35.0747	722	1341.32	722	448.139	722	327.314	722	579.252	722	1569	722	210.132	722	1098.38	722	1486.83	722	3070.87
	551	0.085	551	0.121	551	0.108	551	0.067	551	0.081	551	0.074	551	0.08	551	0.041	551	0.068	551	0.064	551	0.077		723	-85.1123	723	-46.7906	723	1326.42	723	428.394	723	290.374	723	577.327	723	1580.71	723	192.197	723	1070.22	723	1477.8	723	3027.93
	552	0.077	552	0.11	552	0.098	552	0.06	552	0.074	552	0.067	552	0.073	552	0.037	552	0.061	552	0.057	552	0.07		724	-100.377	724	-64.8976	724	1324.85	724	442.384	724	262.502	724	576.61	724	1588.53	724	180.479	724	1029.92	724	1460.61	724	2979.71
	553	0.07	553	0.1	553	0.088	553	0.054	553	0.066	553	0.06	553	0.065	553	0.033	553	0.055	553	0.052	553	0.063		725	-105.809	725	-69.094	725	1304.33	725	430.533	725	244.986	725	573.252	725	1579.15	725	193.428	725	1008.57	725	1430.5	725	2932.06
	554	0.063	554	0.091	554	0.079	554	0.049	554	0.06	554	0.054	554	0.059	554	0.03	554	0.049	554	0.046	554	0.057		726	-109.5	726	-77.5345	726	1313.12	726	425.135	726	231.51	726	570.798	726	1555.2	726	179.12	726	977.491	726	1421.97	726	2897.57
	555	0.057	555	0.083	555	0.071	555	0.044	555	0.054	555	0.049	555	0.053	555	0.027	555	0.045	555	0.042	555	0.051		727	-109.92	727	-100.768	727	1306.93	727	428.44	727	215.717	727	555.97	727	1541.13	727	175.008	727	960.572	727	1414.46	727	2855.81
	556	0.051	556	0.075	556	0.064	556	0.04	556	0.049	556	0.044	556	0.047	556	0.024	556	0.04	556	0.037	556	0.046		728	-98.4159	728	-104.443	728	1308.17	728	414.797	728	203.556	728	557.594	728	1529.33	728	183.167	728	957.151	728	1388.09	728	2816.68
	557	0.046	557	0.068	557	0.057	557	0.036	557	0.044	557	0.039	557	0.043	557	0.021	557	0.036	557	0.034	557	0.041		729	-102.286	729	-116.411	729	1287.52	729	390.063	729	195.889	729	550.201	729	1515.54	729	176.243	729	936.977	729	1355.84	729	2749.54
	558	0.041	558	0.061	558	0.051	558	0.032	558	0.039	558	0.035	558	0.038	558	0.019	558	0.032	558	0.03	558	0.037		730	-119.066	730	-128.788	730	1259.94	730	382.486	730	194.702	730	551.652	730	1483.03	730	164.82	730	934.721	730	1346.32	730	2704.09
	559	0.037	559	0.056	559	0.046	559	0.029	559	0.035	559	0.031	559	0.034	559	0.017	559	0.029	559	0.027	559	0.033		731	-129.734	731	-146.445	731	1259.85	731	371.509	731	188.711	731	530.382	731	1419.21	731	138.89	731	927.739	731	1316.02	731	2655.03
	560	0.033	560	0.05	560	0.041	560	0.026	560	0.032	560	0.028	560	0.031	560	0.015	560	0.026	560	0.024	560	0.03		732	-133.892	732	-152.458	732	1257.5	732	369.056	732	166.375	732	518.045	732	1383.77	732	128.267	732	907.631	732	1305.16	732	2579.91
	561	0.03	561	0.045	561	0.036	561	0.023	561	0.029	561	0.025	561	0.027	561	0.013	561	0.023	561	0.022	561	0.026		733	-136.283	733	-166.171	733	1242.94	733	360.426	733	147.792	733	501.374	733	1393.8	733	95.2863	733	895.564	733	1285.69	733	2517.77
	562	0.027	562	0.041	562	0.032	562	0.021	562	0.026	562	0.022	562	0.025	562	0.012	562	0.021	562	0.019	562	0.024		734	-147.81	734	-181.567	734	1220.59	734	361.972	734	157.73	734	491.273	734	1354.99	734	88.207	734	886.727	734	1240.87	734	2478.38
	563	0.024	563	0.037	563	0.029	563	0.019	563	0.023	563	0.02	563	0.022	563	0.011	563	0.018	563	0.017	563	0.021		735	-153.67	735	-184.993	735	1192.49	735	353.999	735	125.717	735	506.856	735	1335.37	735	78.5772	735	894.05	735	1211.74	735	2425.06
	564	0.021	564	0.033	564	0.026	564	0.017	564	0.021	564	0.018	564	0.02	564	0.01	564	0.017	564	0.015	564	0.019		736	-151.984	736	-190.503	736	1167.62	736	335.176	736	120.331	736	499.212	736	1321.88	736	57.1297	736	870.938	736	1191.77	736	2363.88
	565	0.019	565	0.03	565	0.023	565	0.015	565	0.019	565	0.016	565	0.018	565	0.009	565	0.015	565	0.014	565	0.017		737	-154.976	737	-188.38	737	1158.45	737	313.727	737	116.878	737	487.753	737	1318.76	737	44.1375	737	875.219	737	1191.51	737	2299.55
	566	0.017	566	0.027	566	0.021	566	0.014	566	0.017	566	0.014	566	0.016	566	0.008	566	0.013	566	0.012	566	0.015		738	-184.146	738	-204.4	738	1154.68	738	307.223	738	109.333	738	491.834	738	1318.97	738	31.0127	738	871.609	738	1157.67	738	2310.89
	567	0.015	567	0.025	567	0.018	567	0.012	567	0.015	567	0.013	567	0.014	567	0.007	567	0.012	567	0.011	567	0.014		739	-197.952	739	-214.813	739	1159.47	739	275.713	739	117.03	739	472.463	739	1305.21	739	9.3871	739	853.408	739	1116.55	739	2287.29
	568	0.014	568	0.022	568	0.016	568	0.011	568	0.014	568	0.011	568	0.013	568	0.006	568	0.011	568	0.01	568	0.012		740	-192.109	740	-229.472	740	1151.33	740	273.54	740	117.61	740	476.953	740	1320.68	740	-3.45646	740	848.045	740	1098.27	740	2287.56
	569	0.012	569	0.02	569	0.015	569	0.01	569	0.012	569	0.01	569	0.011	569	0.006	569	0.01	569	0.009	569	0.011		741	-206.981	741	-239.72	741	1170.8	741	253.493	741	116.971	741	479.656	741	1311.77	741	-8.55307	741	833.568	741	1058.11	741	2257.07
	570	0.011	570	0.018	570	0.013	570	0.009	570	0.011	570	0.009	570	0.01	570	0.005	570	0.009	570	0.008	570	0.01		742	-208.766	742	-248.264	742	1179.56	742	223.422	742	110.132	742	476.829	742	1271.03	742	-21.9943	742	812.944	742	1038.74	742	2231.38
	571	0.01	571	0.016	571	0.012	571	0.008	571	0.01	571	0.008	571	0.009	571	0.004	571	0.008	571	0.007	571	0.009		743	-218.734	743	-267.571	743	1183.18	743	201.289	743	112.881	743	476.273	743	1239.47	743	-38.3964	743	790.882	743	1021.95	743	2204.52
	572	0.009	572	0.015	572	0.01	572	0.007	572	0.009	572	0.007	572	0.008	572	0.004	572	0.007	572	0.007	572	0.008		744	-212.476	744	-277.113	744	1151.38	744	202.634	744	116.041	744	460.832	744	1208.92	744	-53.7797	744	760.468	744	969.175	744	2174.56
	573	0.008	573	0.013	573	0.009	573	0.007	573	0.008	573	0.006	573	0.007	573	0.004	573	0.007	573	0.006	573	0.007		745	-243.551	745	-277.05	745	1126.84	745	185.041	745	125.248	745	442.349	745	1183.77	745	-75.61	745	751.247	745	909.992	745	2178
	574	0.007	574	0.012	574	0.008	574	0.006	574	0.007	574	0.006	574	0.007	574	0.003	574	0.006	574	0.005	574	0.006		746	-263.231	746	-274.803	746	1113.24	746	135.132	746	125.16	746	441.868	746	1138.7	746	-87.5143	746	733.201	746	896.267	746	2160.82
	575	0.006	575	0.011	575	0.007	575	0.005	575	0.007	575	0.005	575	0.006	575	0.003	575	0.005	575	0.005	575	0.006		747	-280.942	747	-273.677	747	1118.07	747	132.003	747	100.33	747	441.64	747	1097.81	747	-84.2569	747	703.078	747	860.684	747	2147.41
	576	0.005	576	0.01	576	0.006	576	0.005	576	0.006	576	0.004	576	0.005	576	0.003	576	0.005	576	0.004	576	0.005		748	-301.928	748	-268.812	748	1123.18	748	127.097	748	92.6435	748	430.33	748	1023.96	748	-88.2414	748	694.853	748	826.834	748	2122.37
	577	0.004	577	0.009	577	0.005	577	0.004	577	0.005	577	0.004	577	0.005	577	0.002	577	0.004	577	0.004	577	0.005		749	-306.566	749	-282.887	749	1110.12	749	88.8183	749	74.4728	749	433.704	749	959.197	749	-94.0116	749	673.281	749	788.47	749	2102.72
	578	0.004	578	0.008	578	0.005	578	0.004	578	0.005	578	0.003	578	0.004	578	0.002	578	0.004	578	0.003	578	0.004		750	-316.155	750	-308.176	750	1091.73	750	68.5403	750	52.7819	750	439.21	750	879.296	750	-111.919	750	658.129	750	776.207	750	2077.44
	579	0.003	579	0.007	579	0.004	579	0.004	579	0.004	579	0.003	579	0.004	579	0.002	579	0.004	579	0.003	579	0.004		751	-342.783	751	-322.448	751	1055.57	751	37.9593	751	52.6121	751	422.661	751	798.867	751	-113.643	751	641.675	751	733.088	751	2071.21
	580	0.003	580	0.006	580	0.004	580	0.003	580	0.004	580	0.003	580	0.003	580	0.002	580	0.003	580	0.003	580	0.003		752	-355.05	752	-318.041	752	1039.4	752	20.4751	752	28.7554	752	441.02	752	730.354	752	-122.116	752	622.517	752	658.218	752	2027.26
	581	0.002	581	0.005	581	0.003	581	0.003	581	0.004	581	0.002	581	0.003	581	0.002	581	0.003	581	0.002	581	0.003		753	-377.046	753	-331.759	753	1024.11	753	1.62999	753	21.3396	753	429.75	753	681.68	753	-128.484	753	573.595	753	608.84	753	1938.82
	582	0.002	582	0.005	582	0.003	582	0.003	582	0.003	582	0.002	582	0.003	582	0.002	582	0.003	582	0.002	582	0.003		754	-382.95	754	-346.515	754	1023.44	754	-17.6606	754	2.68112	754	436.29	754	618.633	754	-149.893	754	587.096	754	602.019	754	1862.54
	583	0.002	583	0.004	583	0.002	583	0.002	583	0.003	583	0.002	583	0.002	583	0.001	583	0.003	583	0.002	583	0.002		755	-384.654	755	-349.324	755	990.533	755	-47.5362	755	-26.3469	755	417.451	755	535.176	755	-157.627	755	562.886	755	572.969	755	1818.12
	584	0.001	584	0.004	584	0.002	584	0.002	584	0.003	584	0.001	584	0.002	584	0.001	584	0.002	584	0.002	584	0.002		756	-405.737	756	-356.19	756	992.639	756	-52.6314	756	-47.8962	756	392.631	756	499.826	756	-158.47	756	534.43	756	530.926	756	1759.53
	585	0.001	585	0.003	585	0.002	585	0.002	585	0.003	585	0.001	585	0.002	585	0.001	585	0.002	585	0.002	585	0.002		757	-430.586	757	-360.743	757	955.835	757	-73.1611	757	-68.2678	757	368.073	757	450.554	757	-149.137	757	512.279	757	522.005	757	1709.87
	586	0.001	586	0.003	586	0.001	586	0.002	586	0.002	586	0.001	586	0.002	586	0.001	586	0.002	586	0.001	586	0.002		758	-432.795	758	-370.703	758	930.229	758	-87.5639	758	-81.6329	758	360.199	758	394.592	758	-144.037	758	510.322	758	516.78	758	1643.29
	587	0.001	587	0.003	587	0.001	587	0.002	587	0.002	587	0.001	587	0.001	587	0.001	587	0.002	587	0.001	587	0.002		759	-424.544	759	-383.256	759	929.318	759	-104.626	759	-108.595	759	337.301	759	361.612	759	-153.065	759	516.851	759	530.611	759	1561.1
	588	0	588	0.002	588	0.001	588	0.001	588	0.002	588	0.001	588	0.001	588	0.001	588	0.002	588	0.001	588	0.001		760	-427.794	760	-391.184	760	895.906	760	-122.93	760	-111.776	760	330.663	760	343.915	760	-177.109	760	501.369	760	547.658	760	1517.62
	589	0	589	0.002	589	0.001	589	0.001	589	0.002	589	0.001	589	0.001	589	0.001	589	0.002	589	0.001	589	0.001		761	-442.567	761	-404.324	761	903.468	761	-159.373	761	-115.491	761	322.865	761	317.813	761	-174.438	761	501.711	761	553.915	761	1466.27
	590	0	590	0.002	590	0.001	590	0.001	590	0.002	590	0	590	0.001	590	0.001	590	0.002	590	0.001	590	0.001		762	-464.259	762	-411.084	762	876.306	762	-159.516	762	-115.391	762	300.636	762	274.127	762	-199.916	762	506.426	762	535.469	762	1413.42
	591	0	591	0.002	591	0.001	591	0.001	591	0.002	591	0	591	0.001	591	0.001	591	0.001	591	0.001	591	0.001		763	-463.025	763	-432.731	763	884.546	763	-176.844	763	-114.33	763	304.494	763	256.561	763	-201.01	763	503.148	763	531.485	763	1344.41
	592	0	592	0.001	592	0	592	0.001	592	0.001	592	0	592	0.001	592	0.001	592	0.001	592	0.001	592	0.001		764	-461.752	764	-435.587	764	848.572	764	-158.768	764	-140.612	764	319.962	764	260.24	764	-205.163	764	466.999	764	513.461	764	1294.27
	593	0	593	0.001	593	0	593	0.001	593	0.001	593	0	593	0.001	593	0.001	593	0.001	593	0.001	593	0.001		765	-461.69	765	-437.988	765	821.337	765	-164.045	765	-142.071	765	321.074	765	233.531	765	-207.653	765	478.35	765	455.716	765	1231.54
	594	0	594	0.001	594	0	594	0.001	594	0.001	594	0	594	0.001	594	0.001	594	0.001	594	0.001	594	0.001		766	-466.573	766	-451.022	766	801.673	766	-188.169	766	-130.572	766	315.835	766	200.438	766	-240.744	766	455.636	766	459.079	766	1173.47
	595	0	595	0.001	595	0	595	0.001	595	0.001	595	0	595	0.001	595	0.001	595	0.001	595	0.001	595	0.001		767	-462.121	767	-461.991	767	814.657	767	-189.891	767	-110.012	767	285.597	767	174.73	767	-257.143	767	437.39	767	439.185	767	1127.73
	596	0	596	0.001	596	0	596	0.001	596	0.001	596	0	596	0.001	596	0	596	0.001	596	0.001	596	0.001		768	-482.62	768	-474.936	768	780.559	768	-191.779	768	-110.233	768	285.593	768	139.356	768	-281.479	768	445.469	768	402.092	768	1085.86
	597	-0.001	597	0.001	597	0	597	0.001	597	0.001	597	0	597	0.001	597	0	597	0.001	597	0.001	597	0.001		769	-521.925	769	-483.485	769	754.542	769	-198.241	769	-116.233	769	284.323	769	124.932	769	-310.122	769	424.678	769	389.178	769	1031.53
	598	-0.001	598	0.001	598	0	598	0.001	598	0.001	598	0	598	0	598	0	598	0.001	598	0.001	598	0.001		770	-548.798	770	-512.483	770	734.401	770	-229.353	770	-127.73	770	297.691	770	87.2295	770	-332.045	770	386.833	770	397.314	770	969.881
	599	-0.001	599	0.001	599	0	599	0.001	599	0.001	599	0	599	0	599	0	599	0.001	599	0.001	599	0.001		771	-577.389	771	-529.974	771	749.72	771	-245.783	771	-159.799	771	299.027	771	76.0408	771	-359.111	771	355.399	771	386.312	771	872.273
	600	-0.001	600	0	600	0	600	0.001	600	0.001	600	0	600	0	600	0	600	0.001	600	0.001	600	0.001		772	-580.926	772	-566.948	772	724.12	772	-253.762	772	-168.254	772	302.925	772	35.173	772	-381.136	772	340.683	772	365.638	772	818.059
					601	0	601	0	601	0.001	601	0	601	0	601	0	601	0.001	601	0.001	601	0.001		773	-586.379	773	-606.763	773	715.937	773	-268.757	773	-172.278	773	309.57	773	4.36246	773	-412.03	773	309.601	773	348.175	773	782.146
					602	0	602	0	602	0.001	602	0	602	0	602	0	602	0.001	602	0.001	602	0.001		774	-591.565	774	-632.296	774	696.58	774	-262.317	774	-190.534	774	321.601	774	-14.445	774	-436.392	774	283.274	774	335.711	774	771.302
					603	0	603	0	603	0.001	603	0	603	0	603	0	603	0.001	603	0.001	603	0.001		775	-613.412	775	-657.251	775	711.984	775	-263.135	775	-178.272	775	294.77	775	-53.4051	775	-462.526	775	240.671	775	305.961	775	736.732
					604	0	604	0	604	0.001	604	0	604	0	604	0	604	0.001	604	0.001	604	0.001		776	-608.69	776	-689.765	776	732.652	776	-255.325	776	-197.547	776	301.836	776	-47.1968	776	-469.018	776	215.714	776	282.117	776	648.085
					605	0	605	0	605	0.001	605	0	605	0	605	0	605	0.001	605	0.001	605	0.001		777	-609.819	777	-701.636	777	755.215	777	-288.064	777	-192.522	777	284.724	777	-52.8379	777	-487.581	777	208.294	777	287.627	777	543.509
					606	0	606	0	606	0.001	606	0	606	0	606	0	606	0.001	606	0	606	0.001		778	-624.779	778	-740.177	778	762.151	778	-309.734	778	-232.033	778	294.529	778	-28.0935	778	-487.372	778	234.057	778	281.637	778	512.973
					607	0	607	0	607	0.001	607	0	607	0	607	0	607	0.001	607	0	607	0.001		779	-644.98	779	-752.798	779	757.131	779	-323.271	779	-235.606	779	260.004	779	-43.7272	779	-474.713	779	184.661	779	251.537	779	501.654
					608	0	608	0	608	0.001	608	0	608	0	608	0	608	0.001	608	0	608	0.001		780	-664.772	780	-794.161	780	786.074	780	-332.54	780	-247.383	780	234.997	780	-30.4553	780	-450.449	780	170.262	780	206.454	780	492.328
					609	0	609	0	609	0.001	609	0	609	0	609	0	609	0.001	609	0	609	0.001		781	-666.943	781	-809.846	781	772.414	781	-374.902	781	-260.231	781	201.347	781	-51.9166	781	-453.147	781	187.355	781	205.891	781	456.22
					610	0	610	0	610	0.001	610	0	610	0	610	0	610	0.001	610	0	610	0.001		782	-661.279	782	-833.736	782	753.606	782	-399.557	782	-252.322	782	204.028	782	-52.8923	782	-455.587	782	182.91	782	204.236	782	429.681
					611	0	611	0	611	0.002	611	0	611	0	611	0	611	0.001	611	0	611	0.001		783	-665.57	783	-851.375	783	737.204	783	-414.431	783	-257.204	783	174.308	783	-58.8711	783	-436.491	783	170.974	783	180.686	783	390.893
					612	0	612	0	612	0.002	612	0	612	0	612	0	612	0.001	612	0	612	0.001		784	-698.389	784	-841.011	784	680.741	784	-415.278	784	-237.855	784	164.42	784	-61.6432	784	-426.871	784	176.422	784	162.351	784	390.884
					613	0	613	0	613	0.002	613	-0.001	613	0	613	0	613	0.001	613	0	613	0.001		785	-723.393	785	-838.09	785	674.941	785	-425.851	785	-244.905	785	142.957	785	-93.0856	785	-406.523	785	180.078	785	135.437	785	392.52
					614	0	614	0	614	0.001	614	-0.001	614	0	614	0	614	0.001	614	0	614	0.001		786	-738.737	786	-839.926	786	648.979	786	-412.882	786	-231.003	786	148.5	786	-107.253	786	-387.05	786	179.935	786	100.276	786	383.767
					615	0	615	0	615	0.001	615	-0.001	615	0	615	0	615	0.001	615	0	615	0.001		787	-732.513	787	-852.507	787	646.955	787	-422.055	787	-239.474	787	154.637	787	-101.935	787	-368.03	787	155.503	787	80.8057	787	409.723
					616	0	616	0	616	0.001	616	-0.001	616	0	616	0	616	0.001	616	0	616	0		788	-766.553	788	-841.988	788	584.032	788	-446.057	788	-274.19	788	155.012	788	-126.754	788	-362.141	788	131.569	788	96.9896	788	347.586
					617	0	617	0	617	0.001	617	-0.001	617	0	617	0	617	0.001	617	0	617	0.001		789	-763.851	789	-864.364	789	579.729	789	-484.069	789	-272.004	789	141.773	789	-152.968	789	-369.069	789	157.286	789	101.882	789	326.141
					618	0	618	0	618	0.001	618	-0.001	618	0	618	0	618	0.001	618	0	618	0.001		790	-789.877	790	-853.055	790	571.037	790	-514.118	790	-245.406	790	152.044	790	-198.865	790	-366.936	790	112.57	790	104.303	790	281.407
					619	0	619	0	619	0.001	619	-0.001	619	0	619	0	619	0.001	619	0	619	0		791	-788.172	791	-854.514	791	536.636	791	-537.048	791	-240.745	791	115.369	791	-243.442	791	-369.536	791	131.176	791	98.7072	791	250.211
					620	0	620	0	620	0.001	620	-0.001	620	0	620	0	620	0.001	620	0	620	0		792	-800.96	792	-866.028	792	430.74	792	-563.316	792	-288.996	792	116.814	792	-283.839	792	-381.976	792	147.026	792	77.2346	792	211.885
					621	0	621	0	621	0.001	621	-0.001	621	0	621	0	621	0.001	621	0	621	0		793	-815.283	793	-872.024	793	420.158	793	-589.262	793	-287.029	793	129.961	793	-316.481	793	-411.634	793	153.013	793	68.4066	793	174.286
					622	0	622	0	622	0.001	622	-0.001	622	0	622	0	622	0.001	622	0	622	0		794	-809.51	794	-885.779	794	419.887	794	-624.141	794	-292.014	794	144.149	794	-362.303	794	-434.899	794	130.541	794	46.2275	794	129.053
					623	0	623	0	623	0.001	623	-0.001	623	0	623	0	623	0.001	623	0	623	0		795	-828.402	795	-904.032	795	439.71	795	-634.717	795	-347.188	795	151.566	795	-393.392	795	-498.399	795	141.952	795	39.3128	795	97.8472
					624	0	624	0	624	0.001	624	-0.001	624	0	624	0	624	0.001	624	0	624	0		796	-830.406	796	-913.672	796	447.327	796	-649.102	796	-357.608	796	180.433	796	-433.514	796	-572.837	796	133.516	796	63.1211	796	84.4687
					625	0	625	0	625	0.001	625	-0.001	625	0	625	0	625	0.001	625	0	625	0		797	-851.366	797	-911.102	797	433.89	797	-643.569	797	-370.86	797	197.965	797	-496.016	797	-584.682	797	132.138	797	68.2433	797	88.2942
					626	0	626	0	626	0.001	626	-0.001	626	0	626	0	626	0.001	626	0	626	0		798	-883.584	798	-925.712	798	452.792	798	-656.681	798	-390.751	798	214.166	798	-529.221	798	-593.5	798	122.741	798	86.6073	798	84.3965
					627	0	627	0	627	0.001	627	-0.001	627	0	627	0	627	0.001	627	0	627	0		799	-913.911	799	-961.367	799	447.886	799	-683.858	799	-410.295	799	196.828	799	-567.143	799	-604.949	799	125.216	799	59.1992	799	50.098
					628	0	628	0	628	0.001	628	-0.001	628	0	628	0	628	0.001	628	0	628	0		800	-945.767	800	-957.499	800	448.474	800	-713.793	800	-437.263	800	189.454	800	-599.348	800	-616.738	800	154.333	800	52.3432	800	-23.3157
					629	0	629	0	629	0.001	629	-0.001	629	0	629	0	629	0.001	629	0	629	0		801	-954.138	801	-955.018	801	488.911	801	-744.074	801	-452.328	801	178.022	801	-618.739	801	-660.968	801	115.705	801	60.8268	801	-49.3742
					630	0	630	0	630	0.001	630	-0.001	630	0	630	0	630	0.001	630	0	630	0		802	-968.229	802	-960.571	802	497.009	802	-755.008	802	-462.685	802	182.274	802	-650.318	802	-677.219	802	107.583	802	48.6668	802	-76.6275
					631	0	631	0	631	0.001	631	-0.001	631	0	631	0	631	0.001	631	0	631	0		803	-982.155	803	-966.043	803	505.3	803	-763.226	803	-470.872	803	185.95	803	-681.205	803	-690.866	803	97.0463	803	34.4444	803	-101.094
					632	0	632	0	632	0.001	632	-0.001	632	0	632	0	632	0.001	632	0	632	0		804	-995.915	804	-971.433	804	513.783	804	-768.726	804	-476.89	804	189.051	804	-711.401	804	-701.908	804	84.095	804	18.1595	804	-122.775
					633	0	633	0	633	0.001	633	-0.001	633	0	633	0	633	0.001	633	0	633	0		805	-1009.51	805	-976.741	805	522.458	805	-771.51	805	-480.739	805	191.576	805	-740.904	805	-710.346	805	68.729	805	-0.18784	805	-141.668
					634	0	634	0	634	0.001	634	-0.001	634	0	634	0	634	0.001	634	0	634	0		806	-1022.94	806	-981.968	806	531.326	806	-771.576	806	-482.419	806	193.526	806	-769.716	806	-716.179	806	50.9484	806	-20.5977	806	-157.775
					635	0	635	0	635	0.001	635	-0.001	635	0	635	0	635	0.001	635	0	635	0		807	-1036.2	807	-987.113	807	540.386	807	-768.925	807	-481.929	807	194.901	807	-797.835	807	-719.407	807	30.7531	807	-43.0699	807	-171.095
					636	0	636	0	636	0.001	636	-0.001	636	0	636	0	636	0.001	636	0	636	0		808	-1049.3	808	-992.177	808	549.639	808	-763.557	808	-479.269	808	195.701	808	-825.263	808	-720.031	808	8.14323	808	-67.6047	808	-181.629
					637	0	637	0	637	0.001	637	-0.001	637	0	637	0	637	0.001	637	0	637	0		809	-1062.24	809	-997.159	809	559.084	809	-755.472	809	-474.441	809	195.925	809	-851.999	809	-718.05	809	-16.8813	809	-94.2019	809	-189.376
					638	0	638	0	638	0.001	638	-0.001	638	0	638	0	638	0.001	638	0	638	0		810	-1075	810	-1002.06	810	568.721	810	-744.67	810	-467.443	810	195.573	810	-878.043	810	-713.464	810	-44.3205	810	-122.862	810	-194.337
					639	0	639	0	639	0.001	639	-0.001	639	0	639	0	639	0.001	639	0	639	0		811	-1087.61	811	-1006.88	811	578.551	811	-731.151	811	-458.275	811	194.647	811	-903.395	811	-706.274	811	-74.1743	811	-153.584	811	-196.511
					640	0	640	0	640	0.001	640	-0.001	640	0	640	0	640	0.001	640	0	640	0		812	-1100.04	812	-1011.62	812	588.574	812	-714.914	812	-446.939	812	193.145	812	-928.056	812	-696.479	812	-106.443	812	-186.368	812	-195.898
					641	0	641	0	641	0.001	641	-0.001	641	0	641	0	641	0.001	641	0	641	0		813	-1112.32	813	-1016.27	813	598.788	813	-695.961	813	-433.433	813	191.067	813	-952.024	813	-684.079	813	-141.126	813	-221.215	813	-192.499
					642	0	642	0	642	0.001	642	-0.001	642	0	642	0	642	0.001	642	0	642	0
					643	0	643	0	643	0.001	643	-0.001	643	0	643	0	643	0.001	643	0	643	0
					644	0	644	0	644	0.001	644	-0.001	644	0	644	0	644	0.001	644	0	644	0
					645	0	645	0	645	0.001	645	-0.001	645	0	645	0	645	0.001	645	0	645	0
					646	0	646	0	646	0.001	646	-0.001	646	0	646	0	646	0.001	646	0	646	0
					647	0	647	0	647	0.001	647	-0.001	647	0	647	0	647	0.001	647	0	647	0
					648	0	648	0	648	0.001	648	-0.001	648	0	648	0	648	0.001	648	0	648	0
					649	0	649	0	649	0.001	649	-0.001	649	0	649	0	649	0.001	649	0	649	0
					650	0	650	0	650	0.001	650	-0.001	650	0	650	0	650	0.001	650	0	650	0

## Sheet: Supplementary Fig. S7
	Fig. S7 a																							Fig. S7 b
	nm	Hex	nm	CYH	nm	ODCB	nm	DCM	nm	THF	nm	EtOH	nm	Diox	nm	CAN	nm	DMF	nm	MeOH	nm	DMSO		nm	Hex	nm	CYH	nm	ODCB	nm	DCM	nm	THF	nm	EtOH	nm	Diox	nm	CAN	nm	DMF	nm	MeOH	nm	DMSO
	300	0.12	300	0.09	300	0.086	300	0.057	300	0.083	300	0.108	300	0.089	300	0.091	300	0.084	300	0.092	300	0.066		600	2588.7	600	29101.4	600	8006.05	600	3766.29	600	7888.37	600	325639	600	10186.6	600	1277.93	600	1610.2	600	3387.22	600	8966
	301	0.123	301	0.091	301	0.088	301	0.059	301	0.085	301	0.11	301	0.091	301	0.093	301	0.085	301	0.094	301	0.067		601	2632.47	601	29331.5	601	7887.18	601	3742.22	601	7840.93	601	327094	601	10426.9	601	1276.94	601	1610.87	601	3368.32	601	8861.12
	302	0.125	302	0.093	302	0.089	302	0.059	302	0.086	302	0.112	302	0.092	302	0.095	302	0.086	302	0.097	302	0.068		602	2674	602	29531	602	7772.15	602	3718.41	602	7795.45	602	328492	602	10659.8	602	1275.9	602	1610.98	602	3349.8	602	8757.12
	303	0.128	303	0.096	303	0.09	303	0.061	303	0.088	303	0.115	303	0.094	303	0.098	303	0.088	303	0.099	303	0.07		603	2713.3	603	29699.6	603	7660.95	603	3694.87	603	7751.93	603	329833	603	10885.2	603	1274.81	603	1610.52	603	3331.65	603	8654
	304	0.132	304	0.099	304	0.091	304	0.063	304	0.091	304	0.118	304	0.097	304	0.101	304	0.09	304	0.103	304	0.072		604	2750.35	604	29837.6	604	7553.6	604	3671.59	604	7710.36	604	331116	604	11103.2	604	1273.67	604	1609.49	604	3313.87	604	8551.74
	305	0.135	305	0.102	305	0.093	305	0.065	305	0.094	305	0.121	305	0.099	305	0.104	305	0.092	305	0.106	305	0.074		605	2785.17	605	29944.7	605	7450.09	605	3648.57	605	7670.75	605	332342	605	11313.7	605	1272.48	605	1607.9	605	3296.47	605	8450.36
	306	0.139	306	0.106	306	0.095	306	0.068	306	0.097	306	0.125	306	0.103	306	0.109	306	0.095	306	0.111	306	0.076		606	2817.74	606	30021.1	606	7350.42	606	3625.82	606	7633.11	606	333510	606	11516.8	606	1271.24	606	1605.74	606	3279.44	606	8349.86
	307	0.143	307	0.111	307	0.097	307	0.071	307	0.101	307	0.129	307	0.107	307	0.113	307	0.098	307	0.115	307	0.078		607	2848.08	607	30066.8	607	7254.59	607	3603.33	607	7597.41	607	334622	607	11712.5	607	1269.94	607	1603.02	607	3262.79	607	8250.22
	308	0.148	308	0.115	308	0.098	308	0.073	308	0.105	308	0.134	308	0.111	308	0.118	308	0.101	308	0.12	308	0.081		608	2876.18	608	30081.7	608	7162.6	608	3581.11	608	7563.68	608	335676	608	11900.7	608	1268.6	608	1599.72	608	3246.51	608	8151.46
	309	0.153	309	0.12	309	0.1	309	0.077	309	0.11	309	0.139	309	0.116	309	0.122	309	0.105	309	0.125	309	0.084		609	2902.04	609	30065.9	609	7074.45	609	3559.14	609	7531.9	609	336672	609	12081.4	609	1267.21	609	1595.87	609	3230.61	609	8053.58
	310	0.158	310	0.125	310	0.102	310	0.08	310	0.115	310	0.145	310	0.121	310	0.128	310	0.108	310	0.13	310	0.087		610	2925.66	610	30019.3	610	6990.14	610	3537.44	610	7502.08	610	337612	610	12254.7	610	1265.76	610	1591.44	610	3215.08	610	7956.57
	311	0.163	311	0.13	311	0.104	311	0.085	311	0.12	311	0.15	311	0.127	311	0.133	311	0.113	311	0.135	311	0.09		611	2947.04	611	29941.9	611	6909.67	611	3516.01	611	7474.22	611	338494	611	12420.6	611	1264.27	611	1586.45	611	3199.93	611	7860.43
	312	0.168	312	0.135	312	0.107	312	0.089	312	0.126	312	0.157	312	0.133	312	0.14	312	0.117	312	0.141	312	0.093		612	2966.18	612	29833.9	612	6833.05	612	3494.83	612	7448.31	612	339319	612	12579	612	1262.72	612	1580.89	612	3185.15	612	7765.16
	313	0.174	313	0.14	313	0.109	313	0.093	313	0.132	313	0.163	313	0.139	313	0.145	313	0.122	313	0.147	313	0.097		613	2983.08	613	29695	613	6760.26	613	3473.92	613	7424.37	613	340086	613	12730	613	1261.13	613	1574.77	613	3170.75	613	7670.77
	314	0.179	314	0.146	314	0.112	314	0.098	314	0.138	314	0.17	314	0.145	314	0.152	314	0.127	314	0.153	314	0.101		614	2997.74	614	29525.4	614	6691.31	614	3453.28	614	7402.38	614	340797	614	12873.6	614	1259.48	614	1568.08	614	3156.72	614	7577.25
	315	0.184	315	0.151	315	0.115	315	0.103	315	0.144	315	0.176	315	0.151	315	0.158	315	0.132	315	0.159	315	0.106		615	3010.16	615	29325.1	615	6626.21	615	3432.89	615	7382.34	615	341450	615	13009.7	615	1257.78	615	1560.82	615	3143.06	615	7484.61
	316	0.189	316	0.156	316	0.118	316	0.108	316	0.15	316	0.182	316	0.157	316	0.164	316	0.137	316	0.165	316	0.11		616	3008.95	616	28898.3	616	6564.7	616	3419.87	616	7385.65	616	343874	616	13141.6	616	1264.49	616	1554.21	616	3126.03	616	7394.62
	317	0.194	317	0.161	317	0.122	317	0.113	317	0.156	317	0.189	317	0.164	317	0.171	317	0.142	317	0.171	317	0.115		617	3021.44	617	28495.8	617	6512.23	617	3400.69	617	7371.78	617	346085	617	13264.9	617	1268.06	617	1547.01	617	3119.78	617	7318.15
	318	0.199	318	0.167	318	0.126	318	0.118	318	0.162	318	0.195	318	0.17	318	0.176	318	0.148	318	0.176	318	0.119		618	3026.86	618	28073.2	618	6461.56	618	3380.03	618	7373.77	618	348072	618	13371.2	618	1269.09	618	1535.85	618	3100.63	618	7234.08
	319	0.204	319	0.172	319	0.129	319	0.123	319	0.168	319	0.201	319	0.176	319	0.183	319	0.153	319	0.182	319	0.124		619	3022.24	619	27652.2	619	6438.67	619	3345.96	619	7381.3	619	349695	619	13467.8	619	1263.34	619	1532.63	619	3092.14	619	7145.43
	320	0.209	320	0.177	320	0.133	320	0.128	320	0.173	320	0.207	320	0.182	320	0.188	320	0.158	320	0.188	320	0.128		620	3023.81	620	27242.6	620	6397.54	620	3333.85	620	7400.41	620	350851	620	13561	620	1264.44	620	1527.08	620	3079.94	620	7071.29
	321	0.214	321	0.183	321	0.137	321	0.133	321	0.179	321	0.214	321	0.189	321	0.194	321	0.164	321	0.193	321	0.133		621	3022.52	621	26831	621	6356.95	621	3313.94	621	7397.11	621	351548	621	13671.1	621	1267.28	621	1510.01	621	3079.05	621	6983.04
	322	0.218	322	0.188	322	0.141	322	0.138	322	0.185	322	0.22	322	0.195	322	0.2	322	0.169	322	0.199	322	0.138		622	3031.83	622	26486.7	622	6316.15	622	3286.91	622	7398.29	622	351624	622	13754.7	622	1262.36	622	1491.21	622	3069.79	622	6880.59
	323	0.223	323	0.193	323	0.145	323	0.143	323	0.191	323	0.226	323	0.201	323	0.206	323	0.175	323	0.204	323	0.143		623	3026.91	623	26098.7	623	6267.29	623	3273.6	623	7381.62	623	351001	623	13842.3	623	1260.89	623	1473.76	623	3053.36	623	6786.91
	324	0.227	324	0.197	324	0.149	324	0.149	324	0.197	324	0.232	324	0.207	324	0.211	324	0.18	324	0.209	324	0.148		624	3029.27	624	25741.3	624	6235.99	624	3249.8	624	7360.25	624	349738	624	13919.2	624	1256.27	624	1456.62	624	3042.78	624	6705.26
	325	0.23	325	0.202	325	0.153	325	0.154	325	0.203	325	0.237	325	0.214	325	0.217	325	0.186	325	0.214	325	0.153		625	3018.01	625	25407.8	625	6187.92	625	3230.79	625	7343.88	625	347721	625	13981.6	625	1249.09	625	1441.05	625	3037.42	625	6624.66
	326	0.232	326	0.206	326	0.158	326	0.159	326	0.208	326	0.243	326	0.219	326	0.222	326	0.191	326	0.219	326	0.158		626	3009.17	626	25136.2	626	6153.41	626	3198.8	626	7296.91	626	344841	626	14042.9	626	1237.59	626	1426.58	626	3031.31	626	6520.03
	327	0.235	327	0.209	327	0.162	327	0.164	327	0.214	327	0.247	327	0.225	327	0.226	327	0.197	327	0.223	327	0.164		627	3006.53	627	24841.9	627	6109.29	627	3167.92	627	7248.43	627	341282	627	14109.3	627	1225.67	627	1411.07	627	3023.6	627	6409.75
	328	0.236	328	0.212	328	0.167	328	0.169	328	0.218	328	0.252	328	0.23	328	0.23	328	0.202	328	0.226	328	0.169		628	3005.65	628	24583.3	628	6090.44	628	3155.73	628	7176.8	628	337111	628	14151.4	628	1216.61	628	1393.43	628	3015.12	628	6327.45
	329	0.237	329	0.213	329	0.171	329	0.173	329	0.222	329	0.255	329	0.234	329	0.234	329	0.207	329	0.229	329	0.173		629	2999.95	629	24330.5	629	6055.51	629	3125.54	629	7108.63	629	332070	629	14185.5	629	1201.12	629	1374.2	629	2997.61	629	6226.13
	330	0.237	330	0.214	330	0.176	330	0.177	330	0.226	330	0.258	330	0.238	330	0.236	330	0.211	330	0.231	330	0.178		630	2984.09	630	24049.4	630	6021.71	630	3104.01	630	7025.96	630	326382	630	14198.8	630	1177.34	630	1367.74	630	2978.5	630	6140.44
	331	0.236	331	0.215	331	0.181	331	0.18	331	0.228	331	0.26	331	0.24	331	0.238	331	0.215	331	0.233	331	0.183		631	2970.63	631	23804.9	631	5981.3	631	3083.51	631	6922.98	631	320079	631	14253.3	631	1168.85	631	1357.71	631	2958.07	631	6027.92
	332	0.236	332	0.215	332	0.184	332	0.182	332	0.23	332	0.262	332	0.243	332	0.24	332	0.219	332	0.234	332	0.187		632	2959.76	632	23550.1	632	5946.45	632	3067.09	632	6793.17	632	313333	632	14304.8	632	1152	632	1344.86	632	2926.46	632	5925.53
	333	0.234	333	0.214	333	0.188	333	0.185	333	0.231	333	0.262	333	0.244	333	0.24	333	0.221	333	0.234	333	0.191		633	2914.79	633	23292.6	633	5911.45	633	3046.59	633	6647.67	633	306107	633	14319.9	633	1140.89	633	1323.5	633	2903.46	633	5832.58
	334	0.232	334	0.213	334	0.192	334	0.186	334	0.232	334	0.262	334	0.244	334	0.24	334	0.224	334	0.234	334	0.194		634	2884.19	634	23017.2	634	5876.79	634	3010.1	634	6496.25	634	298498	634	14323.6	634	1123.09	634	1305.48	634	2872.7	634	5756.38
	335	0.231	335	0.212	335	0.195	335	0.187	335	0.231	335	0.262	335	0.244	335	0.239	335	0.225	335	0.233	335	0.197		635	2880.92	635	22662.5	635	5851.76	635	2987.96	635	6337.13	635	290716	635	14318.1	635	1105.99	635	1278.03	635	2846.39	635	5689.65
	336	0.228	336	0.21	336	0.198	336	0.188	336	0.231	336	0.261	336	0.243	336	0.238	336	0.226	336	0.232	336	0.199		636	2881.54	636	22289.7	636	5817.79	636	2960.54	636	6191.3	636	282628	636	14334.2	636	1092.7	636	1250.57	636	2812.78	636	5587.65
	337	0.227	337	0.208	337	0.2	337	0.187	337	0.23	337	0.259	337	0.242	337	0.236	337	0.227	337	0.23	337	0.201		637	2887.55	637	21904.3	637	5762	637	2938.31	637	6036.16	637	274387	637	14359.1	637	1081.22	637	1228.17	637	2794.58	637	5506.82
	338	0.224	338	0.206	338	0.202	338	0.187	338	0.228	338	0.257	338	0.24	338	0.233	338	0.227	338	0.227	338	0.202		638	2881.4	638	21499.1	638	5722.11	638	2911.76	638	5876.96	638	266135	638	14355.9	638	1078.36	638	1206.67	638	2760.97	638	5406.68
	339	0.221	339	0.204	339	0.204	339	0.186	339	0.226	339	0.254	339	0.238	339	0.231	339	0.226	339	0.225	339	0.203		639	2883.63	639	21041.4	639	5665.61	639	2888.87	639	5701.35	639	258097	639	14334.4	639	1078.22	639	1178.89	639	2720.39	639	5317.89
	340	0.219	340	0.201	340	0.205	340	0.184	340	0.223	340	0.251	340	0.235	340	0.227	340	0.225	340	0.222	340	0.203		640	2869.43	640	20543.9	640	5609.81	640	2872.36	640	5515.71	640	249969	640	14351.2	640	1070.37	640	1151.94	640	2686.84	640	5239.1
	341	0.216	341	0.199	341	0.206	341	0.183	341	0.221	341	0.25	341	0.232	341	0.224	341	0.224	341	0.218	341	0.204		641	2878.37	641	20060.1	641	5547.17	641	2844.5	641	5351.49	641	242091	641	14334.5	641	1061.61	641	1130.71	641	2652.39	641	5157.53
	342	0.213	342	0.197	342	0.206	342	0.18	342	0.218	342	0.248	342	0.229	342	0.22	342	0.222	342	0.214	342	0.203		642	2873.86	642	19550.3	642	5498.93	642	2810.26	642	5167.14	642	234419	642	14290.3	642	1064.65	642	1105.51	642	2626.77	642	5072.8
	343	0.21	343	0.194	343	0.205	343	0.178	343	0.214	343	0.243	343	0.225	343	0.215	343	0.219	343	0.21	343	0.202		643	2871.94	643	19055.5	643	5456.98	643	2780.44	643	4997.61	643	226928	643	14235.4	643	1062.21	643	1089.79	643	2596.4	643	4982.38
	344	0.207	344	0.191	344	0.204	344	0.174	344	0.21	344	0.239	344	0.221	344	0.211	344	0.216	344	0.206	344	0.2		644	2878.87	644	18585.3	644	5394.56	644	2749.76	644	4857.59	644	219566	644	14184.8	644	1052.13	644	1072.85	644	2580.14	644	4900.69
	345	0.204	345	0.188	345	0.202	345	0.171	345	0.206	345	0.235	345	0.217	345	0.206	345	0.213	345	0.202	345	0.198		645	2888.36	645	18070.6	645	5346.97	645	2714.19	645	4718.88	645	212526	645	14162.2	645	1049.45	645	1048.38	645	2555.34	645	4828.16
	346	0.201	346	0.185	346	0.2	346	0.168	346	0.203	346	0.231	346	0.213	346	0.202	346	0.21	346	0.197	346	0.196		646	2894.44	646	17593.8	646	5279.8	646	2678.37	646	4569.89	646	205573	646	14126.8	646	1048.99	646	1033.58	646	2522.7	646	4722.18
	347	0.199	347	0.182	347	0.199	347	0.165	347	0.199	347	0.227	347	0.209	347	0.197	347	0.206	347	0.193	347	0.194		647	2905.94	647	17147.7	647	5204.37	647	2635.93	647	4429.16	647	198905	647	14075	647	1036.16	647	1021.25	647	2511.75	647	4622.22
	348	0.195	348	0.179	348	0.196	348	0.162	348	0.195	348	0.222	348	0.205	348	0.193	348	0.203	348	0.189	348	0.191		648	2914.53	648	16697.1	648	5142.77	648	2588.99	648	4300.63	648	192688	648	14033	648	1033.79	648	1003.45	648	2491.28	648	4520.36
	349	0.193	349	0.176	349	0.194	349	0.158	349	0.192	349	0.218	349	0.201	349	0.188	349	0.199	349	0.185	349	0.189		649	2930.58	649	16267.1	649	5068.58	649	2553.69	649	4173.68	649	186781	649	14000	649	1033	649	989.721	649	2487.42	649	4432.36
	350	0.19	350	0.173	350	0.191	350	0.155	350	0.188	350	0.214	350	0.197	350	0.184	350	0.196	350	0.181	350	0.186		650	2950.91	650	15861.9	650	4994.66	650	2517.25	650	4065.13	650	181122	650	13977.9	650	1038.99	650	966.944	650	2465.85	650	4346.19
	351	0.187	351	0.17	351	0.189	351	0.152	351	0.184	351	0.21	351	0.193	351	0.18	351	0.192	351	0.177	351	0.183		651	2977.46	651	15477.6	651	4919.97	651	2477.86	651	3957.66	651	175649	651	13935.2	651	1041.82	651	948.916	651	2448.64	651	4258.79
	352	0.184	352	0.167	352	0.186	352	0.149	352	0.181	352	0.207	352	0.189	352	0.176	352	0.189	352	0.174	352	0.18		652	2976.84	652	15103.1	652	4848.61	652	2440.6	652	3876.14	652	170360	652	13893.8	652	1042.46	652	940.077	652	2430.16	652	4175.84
	353	0.181	353	0.163	353	0.184	353	0.146	353	0.178	353	0.203	353	0.186	353	0.172	353	0.185	353	0.17	353	0.177		653	2984.46	653	14740.3	653	4784.49	653	2410.22	653	3779.53	653	165434	653	13871	653	1049.75	653	924.39	653	2410.13	653	4093.26
	354	0.178	354	0.16	354	0.181	354	0.143	354	0.174	354	0.199	354	0.182	354	0.168	354	0.182	354	0.167	354	0.174		654	2999.45	654	14396.2	654	4728.03	654	2378.71	654	3704.92	654	160578	654	13822.9	654	1057.82	654	916.224	654	2408.13	654	4016.87
	355	0.175	355	0.157	355	0.179	355	0.14	355	0.171	355	0.196	355	0.178	355	0.164	355	0.179	355	0.164	355	0.171		655	2997.19	655	14092	655	4668.38	655	2359.92	655	3642.52	655	156048	655	13797.4	655	1072.44	655	907.588	655	2399.78	655	3937.28
	356	0.173	356	0.154	356	0.177	356	0.137	356	0.168	356	0.192	356	0.175	356	0.161	356	0.175	356	0.16	356	0.169		656	3012.83	656	13810.2	656	4602.2	656	2330.15	656	3587.19	656	151702	656	13784.3	656	1079.4	656	901.602	656	2386.73	656	3840.77
	357	0.17	357	0.151	357	0.175	357	0.134	357	0.165	357	0.189	357	0.171	357	0.158	357	0.172	357	0.157	357	0.166		657	3030.03	657	13516.8	657	4546.52	657	2313.91	657	3532.73	657	147663	657	13788.4	657	1085.92	657	894.957	657	2382.61	657	3757.64
	358	0.167	358	0.148	358	0.173	358	0.131	358	0.161	358	0.186	358	0.168	358	0.155	358	0.169	358	0.155	358	0.163		658	3054.97	658	13287	658	4512.1	658	2311.11	658	3478.93	658	143855	658	13766.3	658	1090.65	658	889.489	658	2377.05	658	3718.69
	359	0.165	359	0.145	359	0.171	359	0.129	359	0.159	359	0.183	359	0.165	359	0.152	359	0.166	359	0.152	359	0.16		659	3075.3	659	13044.9	659	4459.97	659	2291.05	659	3438.72	659	140137	659	13747.1	659	1107.22	659	887.557	659	2357.83	659	3634.83
	360	0.163	360	0.142	360	0.169	360	0.126	360	0.156	360	0.18	360	0.161	360	0.149	360	0.162	360	0.15	360	0.157		660	3087.17	660	12836.7	660	4414.17	660	2290.2	660	3384.39	660	136668	660	13703.7	660	1106.72	660	898.38	660	2355.17	660	3570.68
	361	0.162	361	0.14	361	0.167	361	0.123	361	0.153	361	0.177	361	0.159	361	0.147	361	0.159	361	0.148	361	0.154		661	3127.29	661	12676.1	661	4371.53	661	2289.37	661	3328.81	661	133467	661	13710.5	661	1125.4	661	890.22	661	2348.32	661	3503.61
	362	0.16	362	0.138	362	0.164	362	0.121	362	0.15	362	0.175	362	0.156	362	0.145	362	0.156	362	0.146	362	0.152		662	3158.7	662	12480	662	4332.64	662	2294.85	662	3293.51	662	130367	662	13714.8	662	1124.91	662	891.739	662	2335.67	662	3459.81
	363	0.159	363	0.136	363	0.162	363	0.119	363	0.148	363	0.172	363	0.154	363	0.143	363	0.153	363	0.144	363	0.149		663	3187.88	663	12274.4	663	4313.94	663	2282.37	663	3259.37	663	127565	663	13707.9	663	1135.95	663	895.811	663	2352.52	663	3425.87
	364	0.159	364	0.135	364	0.16	364	0.117	364	0.145	364	0.17	364	0.151	364	0.141	364	0.151	364	0.143	364	0.145		664	3263.01	664	12086.2	664	4292.58	664	2281.41	664	3232.17	664	124840	664	13695.7	664	1148.4	664	904.561	664	2376.76	664	3382.35
	365	0.158	365	0.133	365	0.157	365	0.114	365	0.143	365	0.169	365	0.149	365	0.139	365	0.148	365	0.141	365	0.142		665	3361.47	665	11880.6	665	4260.29	665	2286.26	665	3198.1	665	122271	665	13685.5	665	1164.31	665	907.636	665	2401.51	665	3325.76
	366	0.158	366	0.132	366	0.154	366	0.112	366	0.141	366	0.167	366	0.147	366	0.138	366	0.145	366	0.14	366	0.139		666	3462.43	666	11710.5	666	4240.57	666	2291	666	3196.01	666	119798	666	13686.1	666	1186.44	666	918.163	666	2409.46	666	3275.99
	367	0.158	367	0.131	367	0.152	367	0.11	367	0.139	367	0.166	367	0.145	367	0.137	367	0.143	367	0.14	367	0.136		667	3573.82	667	11541.9	667	4239.01	667	2304.16	667	3182.05	667	117390	667	13695.9	667	1202.59	667	918.043	667	2444.85	667	3247.89
	368	0.158	368	0.13	368	0.149	368	0.109	368	0.138	368	0.165	368	0.144	368	0.136	368	0.141	368	0.139	368	0.134		668	3689	668	11386.2	668	4230.75	668	2311.75	668	3157.9	668	115202	668	13706.7	668	1212.56	668	917.921	668	2473.61	668	3218
	369	0.159	369	0.13	369	0.147	369	0.107	369	0.137	369	0.165	369	0.142	369	0.136	369	0.139	369	0.139	369	0.131		669	3825.78	669	11254.1	669	4215.35	669	2336.55	669	3144.3	669	113061	669	13699.2	669	1233.16	669	917.646	669	2512.09	669	3202.59
	370	0.159	370	0.13	370	0.144	370	0.106	370	0.136	370	0.164	370	0.142	370	0.135	370	0.137	370	0.139	370	0.129		670	3966.9	670	11140.7	670	4207.86	670	2365.98	670	3138.91	670	110975	670	13691.4	670	1248.81	670	931.217	670	2557.26	670	3169.58
	371	0.16	371	0.13	371	0.142	371	0.105	371	0.135	371	0.164	371	0.141	371	0.135	371	0.136	371	0.139	371	0.127		671	4161.02	671	11052.7	671	4213.36	671	2392.76	671	3146.28	671	109107	671	13663.3	671	1268.04	671	955.344	671	2608.46	671	3130.42
	372	0.161	372	0.131	372	0.14	372	0.104	372	0.135	372	0.164	372	0.141	372	0.136	372	0.135	372	0.14	372	0.125		672	4353.41	672	10960.2	672	4241.65	672	2416.62	672	3149.66	672	107312	672	13648.4	672	1289.13	672	973.837	672	2667.47	672	3090.67
	373	0.163	373	0.131	373	0.138	373	0.103	373	0.135	373	0.165	373	0.14	373	0.136	373	0.134	373	0.14	373	0.123		673	4591.55	673	10918.4	673	4259.53	673	2438.15	673	3155.67	673	105619	673	13645.4	673	1303.04	673	1001.02	673	2722.79	673	3062.78
	374	0.164	374	0.132	374	0.136	374	0.102	374	0.135	374	0.165	374	0.14	374	0.137	374	0.133	374	0.141	374	0.121		674	4852.69	674	10862.9	674	4256.47	674	2481.52	674	3172.95	674	103877	674	13653.1	674	1304.94	674	1017.92	674	2786.46	674	3035.59
	375	0.167	375	0.134	375	0.134	375	0.103	375	0.135	375	0.166	375	0.141	375	0.137	375	0.133	375	0.142	375	0.12		675	5152.81	675	10817.9	675	4269.73	675	2529.69	675	3171.96	675	102212	675	13636.4	675	1328.63	675	1025.2	675	2840.44	675	3005.94
	376	0.17	376	0.135	376	0.132	376	0.103	376	0.136	376	0.167	376	0.141	376	0.138	376	0.132	376	0.144	376	0.119		676	5460.57	676	10810.1	676	4281.71	676	2588.55	676	3188.71	676	100563	676	13630.6	676	1348.78	676	1043.99	676	2896.24	676	2960.33
	377	0.172	377	0.137	377	0.131	377	0.104	377	0.136	377	0.169	377	0.142	377	0.14	377	0.132	377	0.145	377	0.118		677	5806.3	677	10833.4	677	4277.8	677	2657.89	677	3213.46	677	98969.4	677	13609.6	677	1370.84	677	1064.15	677	2970.96	677	2937.85
	378	0.175	378	0.139	378	0.13	378	0.104	378	0.138	378	0.17	378	0.143	378	0.141	378	0.132	378	0.147	378	0.117		678	6162.04	678	10910.1	678	4293.78	678	2733	678	3236.09	678	97506.3	678	13614.8	678	1395.9	678	1070.32	678	3004.05	678	2916.42
	379	0.178	379	0.142	379	0.129	379	0.105	379	0.139	379	0.172	379	0.145	379	0.143	379	0.133	379	0.149	379	0.116		679	6577.79	679	11037.3	679	4285.1	679	2809.77	679	3257.08	679	96020.7	679	13604.9	679	1423.79	679	1089.73	679	3064.15	679	2904.45
	380	0.182	380	0.145	380	0.128	380	0.106	380	0.141	380	0.174	380	0.146	380	0.145	380	0.134	380	0.151	380	0.116		680	6993.38	680	11190.5	680	4310.18	680	2873.33	680	3282.91	680	94289	680	13613	680	1459.11	680	1106.63	680	3134.67	680	2900.02
	381	0.185	381	0.148	381	0.128	381	0.107	381	0.143	381	0.177	381	0.148	381	0.147	381	0.135	381	0.153	381	0.116		681	7429.66	681	11391.5	681	4331.61	681	2952.74	681	3320.29	681	92658.2	681	13590	681	1486.07	681	1124.42	681	3203.66	681	2877.78
	382	0.189	382	0.151	382	0.128	382	0.108	382	0.145	382	0.179	382	0.15	382	0.15	382	0.136	382	0.156	382	0.116		682	7881.47	682	11601.7	682	4346.88	682	3019.74	682	3379.95	682	90953.2	682	13613.8	682	1523.51	682	1153.53	682	3282.29	682	2862.17
	383	0.193	383	0.155	383	0.128	383	0.11	383	0.148	383	0.182	383	0.153	383	0.152	383	0.137	383	0.159	383	0.117		683	8434.11	683	11875.3	683	4363.75	683	3103.18	683	3412	683	89254.4	683	13562.8	683	1551.13	683	1175.12	683	3339.4	683	2836.55
	384	0.197	384	0.158	384	0.128	384	0.112	384	0.15	384	0.185	384	0.156	384	0.155	384	0.139	384	0.161	384	0.117		684	9000.99	684	12188.8	684	4406.68	684	3168.57	684	3497.2	684	87571.4	684	13605.6	684	1597.64	684	1194.4	684	3419.37	684	2828.08
	385	0.201	385	0.162	385	0.129	385	0.114	385	0.153	385	0.188	385	0.158	385	0.158	385	0.14	385	0.164	385	0.118		685	9565.61	685	12543.3	685	4436.92	685	3237.09	685	3558.31	685	85937	685	13647.8	685	1638.81	685	1208.34	685	3460.91	685	2814.45
	386	0.205	386	0.165	386	0.13	386	0.116	386	0.156	386	0.192	386	0.161	386	0.161	386	0.142	386	0.167	386	0.119		686	10164.9	686	12993	686	4462.66	686	3289.26	686	3637.14	686	84248	686	13750.1	686	1682.47	686	1235.67	686	3535.95	686	2805.93
	387	0.209	387	0.169	387	0.131	387	0.118	387	0.16	387	0.195	387	0.165	387	0.164	387	0.144	387	0.171	387	0.121		687	10787.9	687	13442.2	687	4518.32	687	3363.89	687	3705.24	687	82558.4	687	13793.1	687	1744.29	687	1260.85	687	3625.97	687	2790.18
	388	0.213	388	0.173	388	0.132	388	0.121	388	0.163	388	0.198	388	0.168	388	0.167	388	0.147	388	0.174	388	0.122		688	11400.2	688	13922.6	688	4593.2	688	3443.32	688	3777.02	688	80829.2	688	13871.1	688	1807.82	688	1298.71	688	3709.66	688	2789.78
	389	0.218	389	0.177	389	0.134	389	0.123	389	0.166	389	0.202	389	0.171	389	0.17	389	0.149	389	0.177	389	0.124		689	12003.7	689	14441.9	689	4638.72	689	3493.73	689	3871.96	689	79116	689	14007.9	689	1869.99	689	1350.37	689	3787.29	689	2765.32
	390	0.222	390	0.181	390	0.135	390	0.126	390	0.17	390	0.206	390	0.175	390	0.174	390	0.152	390	0.181	390	0.125		690	12616.7	690	15064.6	690	4700.12	690	3566.58	690	3955.22	690	77343	690	14180.8	690	1915.5	690	1387.23	690	3895.34	690	2790.5
	391	0.226	391	0.185	391	0.137	391	0.128	391	0.173	391	0.21	391	0.178	391	0.177	391	0.154	391	0.184	391	0.127		691	13239.9	691	15581.5	691	4780.4	691	3643.68	691	4055.91	691	75537.5	691	14387.6	691	2009.49	691	1428.52	691	3995.43	691	2795.5
	392	0.231	392	0.189	392	0.139	392	0.131	392	0.177	392	0.214	392	0.182	392	0.181	392	0.157	392	0.188	392	0.129		692	13817.7	692	16224.6	692	4864.6	692	3730.63	692	4213.05	692	73795.3	692	14601.7	692	2077.95	692	1489.41	692	4115.79	692	2797.84
	393	0.235	393	0.193	393	0.141	393	0.134	393	0.181	393	0.217	393	0.186	393	0.184	393	0.16	393	0.192	393	0.131		693	14367.5	693	16870.1	693	4975.66	693	3785.97	693	4324	693	72037.3	693	14784.7	693	2167.45	693	1551.96	693	4268.81	693	2806.74
	394	0.24	394	0.197	394	0.143	394	0.137	394	0.185	394	0.221	394	0.19	394	0.188	394	0.162	394	0.195	394	0.133		694	14919.4	694	17515	694	5036.23	694	3883.61	694	4465.6	694	70225.1	694	15020.9	694	2247.49	694	1627.2	694	4432.29	694	2811.81
	395	0.245	395	0.202	395	0.145	395	0.14	395	0.189	395	0.225	395	0.194	395	0.192	395	0.165	395	0.199	395	0.136		695	15508.6	695	18184.4	695	5146.81	695	3957.88	695	4582.51	695	68403.4	695	15317.3	695	2339.86	695	1703.55	695	4610.88	695	2831.59
	396	0.25	396	0.206	396	0.148	396	0.143	396	0.193	396	0.229	396	0.198	396	0.195	396	0.169	396	0.203	396	0.138		696	16114.1	696	18792.7	696	5292.14	696	4050.69	696	4784.17	696	66662.7	696	15652.2	696	2456.8	696	1779.62	696	4811.77	696	2873.15
	397	0.256	397	0.211	397	0.15	397	0.146	397	0.197	397	0.233	397	0.202	397	0.199	397	0.172	397	0.206	397	0.141		697	16669.3	697	19456.5	697	5397.83	697	4168.01	697	4951.38	697	64838	697	15975.5	697	2559.45	697	1861.6	697	5032.21	697	2903.43
	398	0.261	398	0.216	398	0.152	398	0.15	398	0.201	398	0.238	398	0.206	398	0.203	398	0.175	398	0.21	398	0.143		698	17199.2	698	20191.4	698	5545.06	698	4309.71	698	5146.14	698	63134.6	698	16364.4	698	2658.5	698	1948.48	698	5194.36	698	2949.89
	399	0.267	399	0.221	399	0.155	399	0.153	399	0.205	399	0.242	399	0.211	399	0.207	399	0.178	399	0.214	399	0.146		699	17731.7	699	20935.2	699	5727.27	699	4458.24	699	5386.84	699	61454.5	699	16792.7	699	2812.79	699	2060.22	699	5438.04	699	2990.52
	400	0.272	400	0.226	400	0.158	400	0.156	400	0.21	400	0.246	400	0.215	400	0.211	400	0.181	400	0.218	400	0.148		700	18227.7	700	21667.8	700	5939.88	700	4626.17	700	5626.87	700	59859.8	700	17285.7	700	2932.25	700	2194.7	700	5683.14	700	3034.46
	401	0.278	401	0.232	401	0.161	401	0.16	401	0.214	401	0.25	401	0.22	401	0.215	401	0.185	401	0.222	401	0.151		701	18732.4	701	22422.4	701	6137.25	701	4790.24	701	5860.71	701	58385	701	17890.4	701	3038.26	701	2318	701	5957.39	701	3067.35
	402	0.283	402	0.237	402	0.164	402	0.163	402	0.219	402	0.255	402	0.225	402	0.219	402	0.189	402	0.226	402	0.154		702	19160	702	23123.3	702	6377.67	702	4989.96	702	6137.09	702	56923.3	702	18506.8	702	3164.86	702	2449.03	702	6216.84	702	3137.29
	403	0.289	403	0.242	403	0.167	403	0.167	403	0.224	403	0.259	403	0.23	403	0.223	403	0.192	403	0.229	403	0.157		703	19647.6	703	23810.8	703	6610.02	703	5239.67	703	6432.78	703	55539.9	703	19104.9	703	3314.89	703	2598.81	703	6482.49	703	3211.03
	404	0.293	404	0.247	404	0.17	404	0.171	404	0.228	404	0.263	404	0.234	404	0.227	404	0.196	404	0.233	404	0.16		704	20067	704	24502.3	704	6887.38	704	5505.59	704	6750.78	704	54207.2	704	19825.9	704	3461.75	704	2708.29	704	6740.19	704	3294.27
	405	0.298	405	0.252	405	0.173	405	0.174	405	0.233	405	0.267	405	0.239	405	0.231	405	0.2	405	0.237	405	0.163		705	20486.9	705	25227.7	705	7157.07	705	5766.09	705	7044.07	705	53033.3	705	20579.4	705	3674.93	705	2853.11	705	7026.92	705	3379.29
	406	0.301	406	0.256	406	0.176	406	0.178	406	0.237	406	0.271	406	0.244	406	0.235	406	0.203	406	0.241	406	0.167		706	20933.9	706	25927.9	706	7418.45	706	6055.26	706	7446.49	706	51925.4	706	21508.7	706	3864.19	706	3037	706	7335.06	706	3452.13
	407	0.305	407	0.26	407	0.18	407	0.182	407	0.242	407	0.275	407	0.249	407	0.239	407	0.207	407	0.244	407	0.17		707	21360.9	707	26690.6	707	7778.36	707	6353.97	707	7833.42	707	50866.4	707	22489.3	707	4069.29	707	3204.57	707	7684.93	707	3547.02
	408	0.308	408	0.264	408	0.183	408	0.185	408	0.246	408	0.279	408	0.253	408	0.243	408	0.211	408	0.248	408	0.173		708	21794	708	27478.7	708	8171.28	708	6742.78	708	8231.13	708	49931.4	708	23521.3	708	4296.51	708	3404.8	708	8090	708	3646.24
	409	0.31	409	0.267	409	0.187	409	0.189	409	0.25	409	0.283	409	0.257	409	0.247	409	0.214	409	0.251	409	0.176		709	22249.4	709	28146.4	709	8674.02	709	7148.22	709	8712.49	709	49057.2	709	24650.4	709	4556.66	709	3601.48	709	8485.62	709	3722.17
	410	0.312	410	0.27	410	0.19	410	0.192	410	0.253	410	0.287	410	0.261	410	0.25	410	0.218	410	0.254	410	0.18		710	22649.8	710	28918	710	9226.92	710	7543.93	710	9230.75	710	48244.1	710	25948.8	710	4844.84	710	3811.67	710	8915.07	710	3858.86
	411	0.314	411	0.272	411	0.194	411	0.195	411	0.257	411	0.29	411	0.265	411	0.254	411	0.222	411	0.257	411	0.183		711	23145.8	711	29774	711	9744.93	711	8008.12	711	9774.01	711	47684.5	711	27257.8	711	5139.79	711	4047.56	711	9369.68	711	3999.96
	412	0.316	412	0.274	412	0.197	412	0.198	412	0.26	412	0.293	412	0.268	412	0.257	412	0.225	412	0.26	412	0.186		712	23614.6	712	30521.7	712	10251.6	712	8424.71	712	10317.7	712	47111.6	712	28743.1	712	5427.06	712	4291.57	712	9835.68	712	4144.6
	413	0.317	413	0.276	413	0.201	413	0.201	413	0.263	413	0.297	413	0.271	413	0.26	413	0.228	413	0.263	413	0.189		713	24121.3	713	31427.8	713	10882.1	713	8913.49	713	10882.1	713	46644.9	713	30313.9	713	5748.51	713	4539.17	713	10352.7	713	4317.41
	414	0.319	414	0.277	414	0.204	414	0.204	414	0.266	414	0.299	414	0.274	414	0.263	414	0.231	414	0.265	414	0.192		714	24597.9	714	32373.8	714	11553.7	714	9466.35	714	11473.8	714	46304.9	714	32067.1	714	6131.35	714	4791.52	714	10828.6	714	4487.87
	415	0.32	415	0.279	415	0.207	415	0.207	415	0.269	415	0.302	415	0.277	415	0.265	415	0.234	415	0.267	415	0.195		715	25131.7	715	33362.8	715	12316.1	715	10077.8	715	12086.9	715	46145.4	715	33790.9	715	6519.76	715	5109.23	715	11370	715	4675.29
	416	0.322	416	0.281	416	0.21	416	0.209	416	0.271	416	0.305	416	0.28	416	0.268	416	0.237	416	0.269	416	0.198		716	25660.9	716	34461.6	716	13139.3	716	10716.3	716	12824.8	716	46051.9	716	35835.7	716	6926.66	716	5470.03	716	11971.9	716	4890.47
	417	0.324	417	0.282	417	0.212	417	0.212	417	0.274	417	0.307	417	0.282	417	0.27	417	0.24	417	0.271	417	0.201		717	26218.8	717	35570.8	717	14056.5	717	11382.1	717	13552	717	46059.1	717	37936.2	717	7403.47	717	5841.57	717	12575.5	717	5097.13
	418	0.326	418	0.284	418	0.215	418	0.214	418	0.276	418	0.309	418	0.284	418	0.273	418	0.242	418	0.272	418	0.203		718	26755.4	718	36786.9	718	14999.1	718	12066.5	718	14417.4	718	46137.1	718	40247.4	718	7842.79	718	6240.93	718	13151.9	718	5326.06
	419	0.328	419	0.286	419	0.217	419	0.216	419	0.278	419	0.311	419	0.286	419	0.275	419	0.245	419	0.274	419	0.206		719	27349.9	719	38000.9	719	15963.9	719	12805.2	719	15302.9	719	46274.3	719	42762.2	719	8355.25	719	6641.98	719	13860	719	5605.32
	420	0.329	420	0.288	420	0.219	420	0.218	420	0.28	420	0.313	420	0.288	420	0.277	420	0.247	420	0.275	420	0.208		720	28017.9	720	39453.6	720	17062.1	720	13645.9	720	16216.1	720	46502.5	720	45192.5	720	8938.23	720	7053.88	720	14616.9	720	5887.64
	421	0.331	421	0.29	421	0.221	421	0.22	421	0.282	421	0.314	421	0.29	421	0.279	421	0.249	421	0.276	421	0.21		721	28705.8	721	40826.2	721	18162.9	721	14574.2	721	17240.6	721	46952.1	721	47886.3	721	9546.95	721	7443.46	721	15441.9	721	6170.97
	422	0.332	422	0.293	422	0.223	422	0.222	422	0.284	422	0.316	422	0.292	422	0.28	422	0.251	422	0.277	422	0.212		722	29350.6	722	42405.2	722	19350.9	722	15519.9	722	18250.2	722	47540	722	50762.2	722	10102.3	722	7944.57	722	16328.6	722	6488.66
	423	0.332	423	0.295	423	0.225	423	0.223	423	0.286	423	0.317	423	0.294	423	0.282	423	0.253	423	0.278	423	0.214		723	30019.3	723	43912	723	20608	723	16459.4	723	19317.5	723	48268.2	723	53928	723	10762.3	723	8516.27	723	17233.3	723	6832.58
	424	0.332	424	0.297	424	0.227	424	0.225	424	0.287	424	0.318	424	0.296	424	0.284	424	0.255	424	0.279	424	0.216		724	30766	724	45536.9	724	21906.8	724	17508.1	724	20463.8	724	48991.6	724	57101.5	724	11439.8	724	9120.1	724	18154.5	724	7212.36
	425	0.33	425	0.298	425	0.229	425	0.226	425	0.289	425	0.319	425	0.298	425	0.285	425	0.257	425	0.279	425	0.218		725	31517.2	725	47246.7	725	23503.1	725	18635	725	21590.4	725	49798.1	725	60698	725	12197.1	725	9715.24	725	19167.9	725	7586.73
	426	0.327	426	0.299	426	0.23	426	0.228	426	0.291	426	0.32	426	0.3	426	0.286	426	0.259	426	0.279	426	0.22		726	32150.3	726	48899.8	726	25117.3	726	19826.8	726	22882.8	726	50778.4	726	64333.8	726	12956.5	726	10360.3	726	20199	726	8032.33
	427	0.323	427	0.299	427	0.232	427	0.229	427	0.292	427	0.32	427	0.302	427	0.287	427	0.261	427	0.279	427	0.222		727	32802.3	727	50780.6	727	26881.4	727	21021.2	727	24218.4	727	51787.5	727	68060.7	727	13727.4	727	11132.2	727	21266.9	727	8523.99
	428	0.317	428	0.298	428	0.234	428	0.231	428	0.293	428	0.321	428	0.303	428	0.288	428	0.262	428	0.279	428	0.224		728	33467.5	728	52645	728	28629.7	728	22431.3	728	25664.4	728	52924.8	728	72162.1	728	14662.8	728	11864.1	728	22462.5	728	9115.55
	429	0.31	429	0.296	429	0.235	429	0.232	429	0.293	429	0.32	429	0.304	429	0.288	429	0.264	429	0.278	429	0.226		729	34089.9	729	54525.7	729	30476.5	729	23811	729	27215.5	729	54207.8	729	76421.2	729	15539.9	729	12642.7	729	23765.3	729	9625.23
	430	0.301	430	0.293	430	0.237	430	0.233	430	0.294	430	0.32	430	0.305	430	0.288	430	0.266	430	0.277	430	0.228		730	34734.8	730	56487.9	730	32537.9	730	25293.6	730	28775.2	730	55555.5	730	81056.7	730	16404.2	730	13438.7	730	25197.1	730	10205.4
	431	0.291	431	0.287	431	0.239	431	0.234	431	0.293	431	0.319	431	0.306	431	0.288	431	0.268	431	0.275	431	0.229		731	35424.4	731	58409.5	731	34657.3	731	26877.4	731	30313.6	731	57098.8	731	85868.7	731	17456	731	14377.4	731	26537.8	731	10827
	432	0.28	432	0.281	432	0.241	432	0.235	432	0.292	432	0.318	432	0.306	432	0.287	432	0.269	432	0.273	432	0.231		732	36068.2	732	60277	732	36925.6	732	28488.1	732	31994.4	732	58667.4	732	90730.9	732	18548.6	732	15422.1	732	27908.1	732	11481.1
	433	0.268	433	0.272	433	0.243	433	0.235	433	0.291	433	0.316	433	0.305	433	0.286	433	0.27	433	0.271	433	0.233		733	36714.1	733	62061.1	733	39515.6	733	30332.6	733	33822.6	733	60503.3	733	95968.9	733	19733.1	733	16485.2	733	29526.5	733	12145
	434	0.255	434	0.263	434	0.245	434	0.235	434	0.289	434	0.314	434	0.304	434	0.284	434	0.271	434	0.268	434	0.234		734	37282.4	734	64032.6	734	42175.7	734	32231.5	734	35642.5	734	62275.3	734	101423	734	20963.5	734	17614.7	734	31258.7	734	12911.4
	435	0.243	435	0.253	435	0.247	435	0.235	435	0.286	435	0.311	435	0.301	435	0.282	435	0.272	435	0.265	435	0.236		735	37861.5	735	65878.8	735	45024.6	735	34364.4	735	37607	735	64362.2	735	107041	735	22326.1	735	18836.6	735	33016.4	735	13731.6
	436	0.23	436	0.241	436	0.249	436	0.234	436	0.282	436	0.307	436	0.298	436	0.279	436	0.272	436	0.261	436	0.237		736	38390.2	736	67514.9	736	48084.4	736	36605.4	736	39781.1	736	66589.5	736	113101	736	23755.3	736	20126	736	34941.9	736	14588
	437	0.217	437	0.228	437	0.25	437	0.233	437	0.278	437	0.303	437	0.294	437	0.276	437	0.272	437	0.257	437	0.238		737	38858.4	737	69233	737	51202.5	737	38948.1	737	41932.5	737	68793	737	119270	737	25331.7	737	21530.1	737	36826.1	737	15527.4
	438	0.205	438	0.216	438	0.252	438	0.232	438	0.273	438	0.299	438	0.289	438	0.272	438	0.271	438	0.252	438	0.239		738	39268.1	738	70772.6	738	54587.5	738	41446.1	738	44162.1	738	71291.8	738	125698	738	26909.6	738	22973.1	738	38826.6	738	16448.6
	439	0.194	439	0.203	439	0.253	439	0.229	439	0.267	439	0.294	439	0.283	439	0.268	439	0.27	439	0.247	439	0.24		739	39664.2	739	72239.4	739	58408.5	739	43992.1	739	46577.8	739	73865.1	739	132026	739	28582.8	739	24538	739	40838.7	739	17602.7
	440	0.183	440	0.19	440	0.254	440	0.227	440	0.26	440	0.288	440	0.277	440	0.263	440	0.269	440	0.242	440	0.241		740	39984.2	740	73688.2	740	62239	740	46757	740	48915.6	740	76513.4	740	138914	740	30406.2	740	26252.3	740	43018	740	18799.5
	441	0.174	441	0.178	441	0.255	441	0.223	441	0.253	441	0.283	441	0.269	441	0.258	441	0.267	441	0.236	441	0.241		741	40360.1	741	75014.8	741	66265	741	49558.4	741	51232.3	741	79406.6	741	145641	741	32233.4	741	28019	741	45228.9	741	20004.9
	442	0.165	442	0.166	442	0.255	442	0.219	442	0.245	442	0.276	442	0.261	442	0.252	442	0.264	442	0.23	442	0.24		742	40605.4	742	76207	742	70657.3	742	52476.7	742	53678.8	742	82344.4	742	152723	742	34193.5	742	29950.2	742	47453.2	742	21303.6
	443	0.157	443	0.155	443	0.254	443	0.215	443	0.237	443	0.269	443	0.252	443	0.246	443	0.261	443	0.223	443	0.24		743	40979.9	743	77500.6	743	75425.9	743	55635.7	743	56274	743	85434.9	743	159819	743	36276.3	743	31831.9	743	49954.8	743	22781.5
	444	0.15	444	0.145	444	0.254	444	0.21	444	0.229	444	0.262	444	0.243	444	0.239	444	0.257	444	0.217	444	0.239		744	41281.9	744	78492.3	744	80280.4	744	58955.7	744	58799.2	744	88642.2	744	167183	744	38552.9	744	33873.3	744	52548.2	744	24441.6
	445	0.145	445	0.136	445	0.252	445	0.205	445	0.221	445	0.255	445	0.233	445	0.233	445	0.253	445	0.21	445	0.237		745	41546.3	745	79490.4	745	85461.9	745	62300.3	745	61558.6	745	92173.4	745	174683	745	40826.1	745	35976.8	745	55158.6	745	26089.3
	446	0.14	446	0.128	446	0.25	446	0.199	446	0.212	446	0.247	446	0.224	446	0.226	446	0.249	446	0.203	446	0.235		746	41735.6	746	80406.8	746	90978.5	746	65984.9	746	64272.1	746	95490.7	746	182366	746	43173.8	746	38456.8	746	57790.9	746	27787
	447	0.136	447	0.121	447	0.247	447	0.193	447	0.203	447	0.239	447	0.214	447	0.219	447	0.243	447	0.196	447	0.233		747	41906.4	747	81217	747	96608.3	747	69829	747	67091.8	747	99095.3	747	189980	747	45466.7	747	40820.4	747	60551.1	747	29629.5
	448	0.133	448	0.115	448	0.244	448	0.187	448	0.194	448	0.231	448	0.204	448	0.212	448	0.238	448	0.189	448	0.23		748	42089.8	748	81876.1	748	102380	748	73674.7	748	70028.2	748	102705	748	197520	748	47821.9	748	43372.9	748	63273.2	748	31569.3
	449	0.131	449	0.11	449	0.24	449	0.18	449	0.186	449	0.224	449	0.194	449	0.204	449	0.232	449	0.182	449	0.227		749	42198.1	749	82569.3	749	108590	749	77521.8	749	72797.1	749	106484	749	204949	749	50355.9	749	46027.1	749	66206.7	749	33731.7
	450	0.129	450	0.106	450	0.236	450	0.174	450	0.177	450	0.216	450	0.184	450	0.197	450	0.226	450	0.176	450	0.223		750	42308.6	750	83298.1	750	115241	750	81442.3	750	75818.3	750	110620	750	212168	750	52961.9	750	48845.4	750	69066.9	750	35738.8
	451	0.127	451	0.103	451	0.23	451	0.166	451	0.168	451	0.207	451	0.175	451	0.19	451	0.219	451	0.169	451	0.219		751	42342.5	751	83730.7	751	121917	751	85551.3	751	78792.7	751	114660	751	219574	751	55474.2	751	51765.4	751	72056.9	751	38067.8
	452	0.127	452	0.1	452	0.224	452	0.159	452	0.16	452	0.2	452	0.166	452	0.182	452	0.212	452	0.162	452	0.214		752	42291.4	752	84130.7	752	129248	752	89745	752	81624.8	752	118699	752	226797	752	58020.3	752	54827.1	752	74942.1	752	40545.1
	453	0.126	453	0.098	453	0.218	453	0.152	453	0.153	453	0.192	453	0.158	453	0.176	453	0.205	453	0.156	453	0.209		753	42190.5	753	84377.3	753	136645	753	94036.5	753	84446.8	753	122877	753	233905	753	60733.9	753	58106.5	753	77840.4	753	43140.6
	454	0.126	454	0.097	454	0.211	454	0.145	454	0.146	454	0.185	454	0.15	454	0.169	454	0.197	454	0.151	454	0.203		754	42064.7	754	84607.2	754	144199	754	98439.7	754	87347.9	754	126692	754	240794	754	63355.6	754	61515.9	754	80721.6	754	46016.3
	455	0.126	455	0.096	455	0.204	455	0.138	455	0.139	455	0.179	455	0.143	455	0.163	455	0.19	455	0.145	455	0.197		755	41836.2	755	84724.7	755	152238	755	102829	755	89993.3	755	130923	755	247636	755	65979.8	755	65066.1	755	83776.1	755	48977.9
	456	0.127	456	0.096	456	0.196	456	0.132	456	0.133	456	0.172	456	0.136	456	0.156	456	0.183	456	0.14	456	0.191		756	41664.6	756	84763.3	756	160212	756	107494	756	92908.1	756	135144	756	253880	756	68748.7	756	68691.1	756	86740.8	756	52041.8
	457	0.127	457	0.096	457	0.189	457	0.126	457	0.128	457	0.166	457	0.131	457	0.151	457	0.176	457	0.135	457	0.185		757	41518.4	757	84921.9	757	168429	757	111943	757	95593.6	757	139232	757	259890	757	71573.6	757	72443.7	757	89707.5	757	55387.2
	458	0.128	458	0.097	458	0.181	458	0.12	458	0.123	458	0.16	458	0.126	458	0.145	458	0.169	458	0.131	458	0.179		758	41370.7	758	84835.9	758	176742	758	116742	758	98335.1	758	143243	758	265786	758	74552.3	758	76221.5	758	92696.3	758	58855.2
	459	0.129	459	0.097	459	0.174	459	0.114	459	0.119	459	0.155	459	0.122	459	0.141	459	0.162	459	0.127	459	0.172		759	41219.6	759	84817.3	759	185382	759	121129	759	101050	759	147503	759	271234	759	77363.6	759	80068.6	759	95722.1	759	62302.7
	460	0.13	460	0.098	460	0.166	460	0.109	460	0.115	460	0.151	460	0.118	460	0.136	460	0.156	460	0.123	460	0.166		760	41203.8	760	84808.1	760	194424	760	125794	760	103412	760	151703	760	276417	760	80315.6	760	84209.8	760	98861.1	760	65697.2
	461	0.131	461	0.099	461	0.159	461	0.105	461	0.112	461	0.147	461	0.116	461	0.132	461	0.15	461	0.12	461	0.159		761	41142	761	84480.7	761	203475	761	130393	761	105940	761	155906	761	281292	761	83464.3	761	88431.4	761	101874	761	69387.9
	462	0.132	462	0.1	462	0.153	462	0.101	462	0.11	462	0.143	462	0.114	462	0.129	462	0.144	462	0.118	462	0.153		762	40933.7	762	84354.1	762	212670	762	135148	762	108544	762	159976	762	285671	762	86393.7	762	92743.2	762	104999	762	73395.2
	463	0.133	463	0.101	463	0.146	463	0.097	463	0.108	463	0.14	463	0.112	463	0.126	463	0.139	463	0.115	463	0.147		763	40724.8	763	84073	763	221917	763	139927	763	111059	763	164169	763	289912	763	89542.5	763	97220.4	763	108243	763	77596.7
	464	0.134	464	0.102	464	0.14	464	0.094	464	0.106	464	0.137	464	0.111	464	0.123	464	0.134	464	0.114	464	0.141		764	40603.9	764	83912.1	764	231416	764	144528	764	113670	764	168101	764	293738	764	92766.6	764	101902	764	111249	764	82026.4
	465	0.135	465	0.104	465	0.134	465	0.091	465	0.105	465	0.135	465	0.11	465	0.121	465	0.13	465	0.112	465	0.136		765	40455.7	765	83655	765	240934	765	149337	765	116021	765	172191	765	297216	765	96137.8	765	106543	765	114172	765	86495.1
	466	0.136	466	0.105	466	0.129	466	0.089	466	0.104	466	0.133	466	0.11	466	0.119	466	0.126	466	0.111	466	0.13		766	40279.4	766	83302.2	766	250531	766	153892	766	118300	766	176051	766	300258	766	99283.5	766	111168	766	117111	766	91107.1
	467	0.137	467	0.106	467	0.125	467	0.087	467	0.104	467	0.132	467	0.11	467	0.118	467	0.123	467	0.11	467	0.126		767	40062.7	767	82913.1	767	259988	767	158320	767	120267	767	179583	767	303319	767	102440	767	115834	767	119820	767	95821.9
	468	0.137	468	0.107	468	0.121	468	0.086	468	0.104	468	0.131	468	0.11	468	0.116	468	0.12	468	0.109	468	0.121		768	39812.5	768	82368.2	768	269469	768	162778	768	122264	768	183442	768	306043	768	105552	768	120497	768	122653	768	100475
	469	0.138	469	0.108	469	0.118	469	0.085	469	0.104	469	0.131	469	0.111	469	0.116	469	0.118	469	0.109	469	0.117		769	39592.9	769	81895.1	769	279201	769	167019	769	124029	769	187057	769	308013	769	108853	769	125454	769	125478	769	105664
	470	0.139	470	0.109	470	0.115	470	0.084	470	0.104	470	0.13	470	0.112	470	0.115	470	0.116	470	0.109	470	0.114		770	39304.7	770	81430.6	770	288486	770	171210	770	125710	770	190374	770	310202	770	112240	770	130344	770	128178	770	110853
	471	0.14	471	0.11	471	0.113	471	0.084	471	0.105	471	0.13	471	0.113	471	0.115	471	0.114	471	0.109	471	0.111		771	39019.3	771	80888.9	771	298238	771	175020	771	127440	771	193744	771	311656	771	115329	771	135101	771	130824	771	116307
	472	0.14	472	0.111	472	0.111	472	0.083	472	0.105	472	0.13	472	0.114	472	0.115	472	0.112	472	0.109	472	0.108		772	38794.3	772	80335.3	772	307671	772	178969	772	129009	772	196949	772	313444	772	118437	772	139735	772	133394	772	122055
	473	0.141	473	0.112	473	0.11	473	0.083	473	0.106	473	0.13	473	0.115	473	0.115	473	0.111	473	0.11	473	0.105		773	38539.9	773	79688.8	773	316933	773	183054	773	130490	773	200188	773	314658	773	121632	773	144451	773	136241	773	127653
	474	0.141	474	0.113	474	0.108	474	0.084	474	0.107	474	0.131	474	0.116	474	0.115	474	0.111	474	0.11	474	0.103		774	38122.9	774	78947	774	325646	774	186832	774	131835	774	203213	774	315731	774	124695	774	149222	774	138720	774	133452
	475	0.142	475	0.114	475	0.108	475	0.084	475	0.108	475	0.132	475	0.117	475	0.116	475	0.11	475	0.111	475	0.101		775	37663.3	775	78572.7	775	334679	775	190495	775	132968	775	206458	775	316667	775	127675	775	154381	775	141079	775	139332
	476	0.143	476	0.115	476	0.107	476	0.084	476	0.109	476	0.132	476	0.119	476	0.117	476	0.11	476	0.111	476	0.099		776	37348.8	776	77915.1	776	343619	776	194079	776	134118	776	209369	776	316960	776	130681	776	159457	776	143403	776	145622
	477	0.143	477	0.116	477	0.107	477	0.085	477	0.11	477	0.133	477	0.12	477	0.117	477	0.11	477	0.112	477	0.098		777	36863.7	777	77271.9	777	351865	777	197328	777	135118	777	212351	777	317049	777	133621	777	164280	777	145539	777	151620
	478	0.144	478	0.117	478	0.107	478	0.086	478	0.112	478	0.135	478	0.122	478	0.118	478	0.11	478	0.113	478	0.097		778	36561	778	76610.8	778	360124	778	200293	778	136020	778	214932	778	316747	778	136558	778	169354	778	147602	778	157748
	479	0.144	479	0.117	479	0.108	479	0.087	479	0.113	479	0.136	479	0.123	479	0.119	479	0.11	479	0.114	479	0.096		779	36154.3	779	76053.6	779	368160	779	203187	779	136796	779	217624	779	316300	779	139430	779	174358	779	149789	779	163850
	480	0.144	480	0.118	480	0.108	480	0.088	480	0.114	480	0.137	480	0.125	480	0.121	480	0.111	480	0.115	480	0.096		780	35843.2	780	75343.7	780	375949	780	205968	780	137647	780	220157	780	315850	780	141981	780	179423	780	151835	780	170256
	481	0.145	481	0.119	481	0.109	481	0.089	481	0.116	481	0.138	481	0.126	481	0.122	481	0.112	481	0.116	481	0.096		781	35348.3	781	74650.4	781	382889	781	208720	781	138363	781	222273	781	315060	781	144498	781	184328	781	153535	781	177007
	482	0.145	482	0.119	482	0.11	482	0.09	482	0.117	482	0.14	482	0.128	482	0.123	482	0.113	482	0.117	482	0.096		782	34913.5	782	73831.6	782	389650	782	211031	782	138758	782	224391	782	313977	782	147020	782	189081	782	154952	782	183168
	483	0.145	483	0.12	483	0.111	483	0.092	483	0.118	483	0.141	483	0.129	483	0.124	483	0.113	483	0.119	483	0.096		783	34519.2	783	72992.5	783	395960	783	213140	783	139243	783	226570	783	312704	783	149320	783	194090	783	156486	783	189509
	484	0.146	484	0.121	484	0.112	484	0.093	484	0.12	484	0.142	484	0.131	484	0.126	484	0.115	484	0.12	484	0.097		784	34028.4	784	72034.2	784	401893	784	215292	784	139668	784	228176	784	311347	784	151675	784	198895	784	157691	784	196268
	485	0.146	485	0.121	485	0.113	485	0.095	485	0.121	485	0.144	485	0.132	485	0.127	485	0.116	485	0.121	485	0.097		785	33742.7	785	71084.8	785	407859	785	217156	785	139825	785	230083	785	309603	785	153750	785	203415	785	158744	785	202597
	486	0.146	486	0.122	486	0.115	486	0.096	486	0.123	486	0.145	486	0.134	486	0.129	486	0.117	486	0.122	486	0.098		786	33489.3	786	70216.4	786	412861	786	219016	786	140106	786	231615	786	307935	786	156113	786	207773	786	159889	786	208820
	487	0.146	487	0.122	487	0.116	487	0.098	487	0.124	487	0.147	487	0.136	487	0.13	487	0.118	487	0.123	487	0.099		787	33087	787	69460.5	787	418122	787	220322	787	140124	787	233088	787	306050	787	158335	787	212495	787	160926	787	215446
	488	0.146	488	0.123	488	0.118	488	0.099	488	0.125	488	0.148	488	0.137	488	0.132	488	0.12	488	0.124	488	0.1		788	32880.2	788	68553.9	788	422871	788	221695	788	140118	788	234327	788	303902	788	160286	788	217157	788	161981	788	221815
	489	0.145	489	0.123	489	0.119	489	0.1	489	0.127	489	0.15	489	0.139	489	0.133	489	0.121	489	0.126	489	0.101		789	32622	789	67749.8	789	427363	789	223004	789	140071	789	235796	789	301819	789	162173	789	221383	789	163176	789	228425
	490	0.145	490	0.123	490	0.121	490	0.102	490	0.128	490	0.151	490	0.14	490	0.135	490	0.123	490	0.127	490	0.102		790	32385.8	790	66897.9	790	431568	790	224317	790	140042	790	236803	790	299699	790	164164	790	225466	790	164056	790	235214
	491	0.144	491	0.123	491	0.123	491	0.103	491	0.129	491	0.153	491	0.142	491	0.136	491	0.125	491	0.128	491	0.104		791	32070.2	791	65964.9	791	435402	791	225598	791	140186	791	238071	791	297406	791	165847	791	229533	791	164998	791	242059
	492	0.144	492	0.123	492	0.124	492	0.105	492	0.131	492	0.154	492	0.143	492	0.138	492	0.126	492	0.129	492	0.105		792	31826.5	792	65372.2	792	438409	792	226668	792	140105	792	238537	792	294832	792	167808	792	233468	792	165518	792	249406
	493	0.143	493	0.122	493	0.126	493	0.106	493	0.132	493	0.155	493	0.144	493	0.14	493	0.128	493	0.13	493	0.107		793	31719.6	793	64532.7	793	441396	793	227684	793	140092	793	239306	793	291968	793	169945	793	237688	793	166366	793	256480
	494	0.142	494	0.122	494	0.128	494	0.108	494	0.133	494	0.157	494	0.146	494	0.141	494	0.13	494	0.131	494	0.109		794	31599.6	794	63954.2	794	444087	794	228433	794	139908	794	239903	794	289789	794	171777	794	241845	794	167004	794	263712
	495	0.141	495	0.121	495	0.13	495	0.109	495	0.134	495	0.158	495	0.147	495	0.142	495	0.131	495	0.132	495	0.11		795	31414.8	795	63384	795	446268	795	229262	795	139342	795	240511	795	287202	795	173551	795	245352	795	167520	795	270066
	496	0.139	496	0.12	496	0.132	496	0.11	496	0.135	496	0.159	496	0.148	496	0.144	496	0.133	496	0.133	496	0.112		796	31060.4	796	62532.1	796	448526	796	229728	796	138895	796	240889	796	284430	796	175011	796	248795	796	168230	796	276839
	497	0.138	497	0.119	497	0.134	497	0.112	497	0.136	497	0.16	497	0.149	497	0.145	497	0.135	497	0.133	497	0.114		797	30665	797	61718.4	797	449885	797	229925	797	138106	797	241160	797	282150	797	176426	797	252228	797	168657	797	283458
	498	0.136	498	0.118	498	0.136	498	0.113	498	0.137	498	0.161	498	0.15	498	0.146	498	0.137	498	0.134	498	0.116		798	30319.2	798	60944.1	798	450605	798	230185	798	137635	798	241288	798	279380	798	177611	798	255313	798	168781	798	290214
	499	0.134	499	0.117	499	0.138	499	0.114	499	0.138	499	0.162	499	0.151	499	0.148	499	0.138	499	0.135	499	0.118		799	29914.2	799	60205.7	799	451489	799	230405	799	136990	799	241054	799	276388	799	179191	799	258198	799	168867	799	296867
	500	0.132	500	0.115	500	0.14	500	0.115	500	0.138	500	0.163	500	0.151	500	0.149	500	0.14	500	0.135	500	0.12		800	29507.9	800	59477.1	800	451937	800	230404	800	136503	800	240601	800	273752	800	180598	800	260740	800	169109	800	303700
	501	0.13	501	0.113	501	0.142	501	0.116	501	0.139	501	0.164	501	0.152	501	0.15	501	0.142	501	0.136	501	0.122		801	29039	801	58733.9	801	451825	801	230102	801	135737	801	240069	801	270563	801	181494	801	263055	801	168911	801	310082
	502	0.128	502	0.111	502	0.144	502	0.117	502	0.139	502	0.164	502	0.152	502	0.15	502	0.143	502	0.136	502	0.124		802	28716.4	802	58290.2	802	450981	802	229987	802	134856	802	239742	802	267641	802	182493	802	265391	802	168933	802	316259
	503	0.126	503	0.109	503	0.146	503	0.118	503	0.139	503	0.165	503	0.152	503	0.151	503	0.145	503	0.136	503	0.126		803	28300.2	803	57648.4	803	450096	803	229601	803	134054	803	239211	803	264427	803	183346	803	267654	803	169019	803	321951
	504	0.123	504	0.107	504	0.148	504	0.119	504	0.139	504	0.165	504	0.152	504	0.152	504	0.146	504	0.136	504	0.127		804	27834.2	804	57172.3	804	449112	804	228892	804	132890	804	238606	804	260833	804	184244	804	269647	804	168795	804	328069
	505	0.121	505	0.105	505	0.15	505	0.12	505	0.139	505	0.165	505	0.151	505	0.152	505	0.147	505	0.136	505	0.129		805	27433.3	805	56703.3	805	448060	805	228286	805	131786	805	237650	805	257305	805	184923	805	271806	805	168561	805	333385
	506	0.119	506	0.102	506	0.152	506	0.12	506	0.138	506	0.165	506	0.15	506	0.152	506	0.149	506	0.136	506	0.131		806	27109.6	806	55971	806	445868	806	227167	806	130653	806	236601	806	253764	806	185510	806	273254	806	167979	806	338748
	507	0.116	507	0.1	507	0.153	507	0.121	507	0.138	507	0.165	507	0.149	507	0.152	507	0.15	507	0.135	507	0.133		807	26501	807	55412.3	807	443209	807	225978	807	129416	807	235396	807	250213	807	185809	807	274752	807	167199	807	343274
	508	0.114	508	0.097	508	0.155	508	0.121	508	0.137	508	0.165	508	0.148	508	0.152	508	0.15	508	0.135	508	0.135		808	26225.3	808	54705.2	808	440723	808	224651	808	128051	808	233821	808	246469	808	186042	808	275825	808	166607	808	348027
	509	0.111	509	0.094	509	0.156	509	0.121	509	0.136	509	0.164	509	0.147	509	0.152	509	0.151	509	0.134	509	0.136		809	25813.5	809	54093.6	809	437968	809	223220	809	126901	809	232467	809	243049	809	186080	809	276739	809	166169	809	352014
	510	0.109	510	0.091	510	0.157	510	0.121	510	0.134	510	0.164	510	0.145	510	0.152	510	0.152	510	0.133	510	0.138		810	25498.3	810	53529.3	810	435000	810	221479	810	125749	810	230637	810	239309	810	186088	810	277583	810	165412	810	356069
	511	0.107	511	0.089	511	0.158	511	0.121	511	0.133	511	0.163	511	0.144	511	0.151	511	0.152	511	0.132	511	0.139		811	25094.6	811	52916.8	811	431056	811	219486	811	124571	811	228839	811	235515	811	185906	811	277770	811	164378	811	359279
	512	0.104	512	0.086	512	0.159	512	0.12	512	0.131	512	0.162	512	0.142	512	0.151	512	0.152	512	0.131	512	0.14		812	24686	812	52102.2	812	427365	812	217218	812	123092	812	227187	812	231766	812	185351	812	277939	812	163081	812	362158
	513	0.102	513	0.084	513	0.16	513	0.12	513	0.13	513	0.16	513	0.14	513	0.15	513	0.152	513	0.13	513	0.141		813	24420	813	51304.9	813	423617	813	215151	813	121687	813	225560	813	228185	813	184969	813	277890	813	161908	813	365421
	514	0.1	514	0.081	514	0.16	514	0.119	514	0.128	514	0.159	514	0.137	514	0.149	514	0.152	514	0.129	514	0.142		814	23938.1	814	50488.5	814	419179	814	212793	814	119993	814	223333	814	225028	814	184456	814	277778	814	160570	814	368500
	515	0.098	515	0.079	515	0.16	515	0.118	515	0.126	515	0.158	515	0.135	515	0.148	515	0.152	515	0.127	515	0.143		815	23819.7	815	49841.9	815	414450	815	210455	815	118653	815	221475	815	221406	815	183837	815	277835	815	159099	815	370743
	516	0.096	516	0.076	516	0.16	516	0.117	516	0.124	516	0.156	516	0.132	516	0.146	516	0.151	516	0.126	516	0.143		816	23513.2	816	49205.8	816	409890	816	207952	816	116888	816	219281	816	218104	816	183199	816	277253	816	157938	816	373136
	517	0.095	517	0.074	517	0.16	517	0.115	517	0.122	517	0.154	517	0.13	517	0.145	517	0.151	517	0.124	517	0.144		817	23176.2	817	48532.4	817	405556	817	205653	817	115554	817	217200	817	214441	817	182042	817	277342	817	156554	817	375163
	518	0.093	518	0.072	518	0.159	518	0.113	518	0.12	518	0.153	518	0.127	518	0.144	518	0.15	518	0.123	518	0.144		818	23026.6	818	47732.4	818	400972	818	203325	818	114015	818	214822	818	211222	818	181122	818	276656	818	155325	818	377261
	519	0.091	519	0.07	519	0.158	519	0.112	519	0.117	519	0.151	519	0.125	519	0.142	519	0.149	519	0.121	519	0.144		819	22748.1	819	46956	819	396062	819	201255	819	112670	819	212399	819	208162	819	180255	819	275304	819	153555	819	379199
	520	0.09	520	0.068	520	0.158	520	0.11	520	0.115	520	0.149	520	0.123	520	0.141	520	0.148	520	0.12	520	0.144		820	22511.5	820	46317.3	820	390582	820	198629	820	111345	820	210006	820	205180	820	179270	820	274319	820	151937	820	380909
	521	0.088	521	0.066	521	0.157	521	0.109	521	0.113	521	0.147	521	0.12	521	0.139	521	0.147	521	0.118	521	0.143		821	22443.3	821	45522.9	821	384836	821	196119	821	109776	821	208081	821	201815	821	178273	821	273387	821	150217	821	382187
	522	0.087	522	0.064	522	0.155	522	0.107	522	0.111	522	0.145	522	0.118	522	0.137	522	0.146	522	0.116	522	0.143		822	22172	822	44984.6	822	379280	822	193450	822	108344	822	205220	822	198810	822	177604	822	272232	822	148663	822	383191
	523	0.086	523	0.063	523	0.154	523	0.105	523	0.109	523	0.143	523	0.115	523	0.136	523	0.144	523	0.114	523	0.143		823	22003.5	823	44369.4	823	373792	823	191085	823	106780	823	202906	823	195956	823	176231	823	271547	823	147018	823	383468
	524	0.084	524	0.061	524	0.153	524	0.104	524	0.106	524	0.141	524	0.113	524	0.134	524	0.143	524	0.113	524	0.142		824	21792.9	824	43866	824	367869	824	188113	824	105141	824	200553	824	193487	824	174637	824	269923	824	145446	824	383483
	525	0.083	525	0.059	525	0.151	525	0.102	525	0.104	525	0.139	525	0.11	525	0.132	525	0.142	525	0.111	525	0.141		825	21627.4	825	43107.7	825	362484	825	185568	825	103719	825	197823	825	190276	825	173025	825	268250	825	143876	825	382628
	526	0.081	526	0.058	526	0.15	526	0.1	526	0.102	526	0.136	526	0.108	526	0.13	526	0.14	526	0.109	526	0.14		826	21319.8	826	42391.3	826	356162	826	182730	826	102028	826	194975	826	187192	826	171419	826	266095	826	142036	826	382130
	527	0.08	527	0.056	527	0.148	527	0.099	527	0.1	527	0.134	527	0.106	527	0.129	527	0.138	527	0.107	527	0.139		827	21021.9	827	41746	827	349334	827	180428	827	100334	827	191958	827	184230	827	169619	827	263503	827	139842	827	380701
	528	0.079	528	0.054	528	0.146	528	0.097	528	0.098	528	0.132	528	0.103	528	0.127	528	0.137	528	0.105	528	0.138		828	20846.6	828	40974.7	828	342757	828	177678	828	99251.7	828	188371	828	180910	828	167928	828	260975	828	137400	828	378853
	529	0.077	529	0.053	529	0.145	529	0.095	529	0.096	529	0.13	529	0.101	529	0.124	529	0.135	529	0.104	529	0.137		829	20607.9	829	40308.6	829	336118	829	174752	829	97796.5	829	185276	829	177302	829	166122	829	258131	829	135381	829	376962
	530	0.076	530	0.051	530	0.143	530	0.093	530	0.094	530	0.128	530	0.099	530	0.121	530	0.133	530	0.102	530	0.136		830	20290.3	830	39464	830	328808	830	171330	830	96133.5	830	182120	830	173840	830	163866	830	254923	830	133958	830	374390
	531	0.074	531	0.049	531	0.141	531	0.091	531	0.092	531	0.126	531	0.097	531	0.121	531	0.132	531	0.1	531	0.135		831	20014.2	831	38889.5	831	321179	831	167744	831	94285.3	831	178714	831	169807	831	161316	831	251374	831	131627	831	371278
	532	0.073	532	0.047	532	0.139	532	0.09	532	0.09	532	0.124	532	0.095	532	0.119	532	0.13	532	0.098	532	0.134		832	19949.4	832	38142.6	832	313746	832	164305	832	92389.5	832	175393	832	165988	832	158633	832	247796	832	129765	832	367101
	533	0.071	533	0.046	533	0.138	533	0.088	533	0.088	533	0.121	533	0.092	533	0.118	533	0.128	533	0.097	533	0.132		833	19598.4	833	37186.2	833	306158	833	160409	833	90678.3	833	171550	833	161719	833	155685	833	243493	833	127577	833	362486
	534	0.07	534	0.044	534	0.136	534	0.086	534	0.086	534	0.119	534	0.09	534	0.116	534	0.127	534	0.095	534	0.131		834	19151.2	834	36260.6	834	298056	834	156747	834	88757.4	834	167688	834	157605	834	152627	834	239074	834	125150	834	358388
	535	0.068	535	0.042	535	0.134	535	0.084	535	0.084	535	0.117	535	0.088	535	0.114	535	0.125	535	0.093	535	0.13		835	18919.4	835	35475.4	835	289590	835	152706	835	87075.2	835	163416	835	153571	835	149265	835	234143	835	122664	835	352601
	536	0.067	536	0.04	536	0.133	536	0.083	536	0.082	536	0.115	536	0.086	536	0.112	536	0.123	536	0.092	536	0.128		836	18650.5	836	34707	836	281511	836	148668	836	85031.2	836	159423	836	149365	836	145997	836	229304	836	120005	836	346873
	537	0.065	537	0.038	537	0.131	537	0.081	537	0.079	537	0.113	537	0.083	537	0.11	537	0.122	537	0.09	537	0.127		837	18381.8	837	33935.8	837	273277	837	144496	837	82923	837	155333	837	145068	837	142576	837	224192	837	117253	837	340666
	538	0.064	538	0.037	538	0.13	538	0.079	538	0.077	538	0.111	538	0.081	538	0.108	538	0.12	538	0.088	538	0.126		838	18113	838	33161.8	838	264887	838	140191	838	80750.5	838	151147	838	140677	838	139001	838	218807	838	114407	838	333982
	539	0.063	539	0.035	539	0.128	539	0.077	539	0.075	539	0.109	539	0.079	539	0.106	539	0.118	539	0.086	539	0.125		839	17844.3	839	32385.1	839	256342	839	135752	839	78513.7	839	146866	839	136194	839	135273	839	213150	839	111468	839	326819
	540	0.061	540	0.033	540	0.126	540	0.075	540	0.073	540	0.106	540	0.076	540	0.104	540	0.116	540	0.084	540	0.123		840	17575.7	840	31605.5	840	247641	840	131179	840	76212.7	840	142488	840	131619	840	131391	840	207219	840	108434	840	319179
	541	0.06	541	0.032	541	0.125	541	0.073	541	0.071	541	0.104	541	0.073	541	0.102	541	0.115	541	0.082	541	0.122		841	17307.2	841	30823.2	841	238785	841	126473	841	73847.4	841	138015	841	126950	841	127356	841	201016	841	105307	841	311062
	542	0.059	542	0.03	542	0.123	542	0.071	542	0.068	542	0.102	542	0.071	542	0.1	542	0.113	542	0.08	542	0.12		842	17038.7	842	30038.1	842	229773	842	121633	842	71417.8	842	133446	842	122190	842	123168	842	194541	842	102087	842	302466
	543	0.058	543	0.028	543	0.121	543	0.069	543	0.066	543	0.1	543	0.068	543	0.097	543	0.111	543	0.078	543	0.119		843	16770.2	843	29250.2	843	220606	843	116659	843	68924	843	128781	843	117336	843	118826	843	187792	843	98772.5	843	293392
	544	0.057	544	0.027	544	0.119	544	0.067	544	0.063	544	0.097	544	0.065	544	0.095	544	0.109	544	0.076	544	0.117		844	16501.8	844	28459.6	844	211283	844	111551	844	66365.8	844	124020	844	112390	844	114331	844	180771	844	95364.4	844	283841
	545	0.056	545	0.025	545	0.117	545	0.065	545	0.061	545	0.095	545	0.062	545	0.093	545	0.107	545	0.074	545	0.116		845	16233.5	845	27666.1	845	201805	845	106310	845	63743.5	845	119164	845	107352	845	109683	845	173477	845	91862.7	845	273811
	546	0.055	546	0.024	546	0.115	546	0.063	546	0.058	546	0.092	546	0.059	546	0.09	546	0.105	546	0.072	546	0.114		846	15965.2	846	26869.9	846	192171	846	100935	846	61056.8	846	114211	846	102221	846	104881	846	165910	846	88267.3	846	263304
	547	0.054	547	0.023	547	0.113	547	0.06	547	0.056	547	0.09	547	0.056	547	0.088	547	0.102	547	0.07	547	0.112		847	15697	847	26070.9	847	182382	847	95426.8	847	58305.9	847	109163	847	96997.3	847	99926.4	847	158071	847	84578.2	847	252319
	548	0.053	548	0.022	548	0.11	548	0.058	548	0.053	548	0.087	548	0.054	548	0.085	548	0.1	548	0.068	548	0.11		848	15428.8	848	25269.1	848	172438	848	89784.5	848	55490.7	848	104018	848	91681.1	848	94818	848	149959	848	80795.4	848	240856
	549	0.052	549	0.021	549	0.108	549	0.056	549	0.051	549	0.085	549	0.051	549	0.083	549	0.098	549	0.066	549	0.108		849	15160.7	849	24464.5	849	162338	849	84008.5	849	52611.3	849	98778.3	849	86272.3	849	89556.3	849	141574	849	76918.9	849	228916
	550	0.052	550	0.02	550	0.105	550	0.053	550	0.048	550	0.082	550	0.048	550	0.08	550	0.095	550	0.064	550	0.106		850	14892.6	850	23657.2	850	152082	850	78098.9	850	49667.6	850	93442.2	850	80770.9	850	84141.2	850	132916	850	72948.7	850	216497
	551	0.051	551	0.019	551	0.102	551	0.05	551	0.045	551	0.079	551	0.045	551	0.077	551	0.092	551	0.062	551	0.104
	552	0.051	552	0.018	552	0.099	552	0.048	552	0.043	552	0.077	552	0.042	552	0.075	552	0.09	552	0.06	552	0.102
	553	0.051	553	0.017	553	0.096	553	0.045	553	0.04	553	0.074	553	0.04	553	0.072	553	0.087	553	0.058	553	0.099
	554	0.05	554	0.017	554	0.093	554	0.042	554	0.038	554	0.071	554	0.037	554	0.069	554	0.084	554	0.055	554	0.097
	555	0.05	555	0.016	555	0.09	555	0.04	555	0.036	555	0.069	555	0.035	555	0.067	555	0.081	555	0.053	555	0.094
	556	0.05	556	0.016	556	0.086	556	0.037	556	0.033	556	0.066	556	0.032	556	0.064	556	0.078	556	0.051	556	0.091
	557	0.05	557	0.016	557	0.083	557	0.035	557	0.031	557	0.064	557	0.03	557	0.062	557	0.075	557	0.049	557	0.088
	558	0.05	558	0.016	558	0.079	558	0.032	558	0.029	558	0.061	558	0.028	558	0.059	558	0.072	558	0.048	558	0.085
	559	0.051	559	0.016	559	0.076	559	0.03	559	0.027	559	0.059	559	0.026	559	0.057	559	0.069	559	0.046	559	0.082
	560	0.051	560	0.016	560	0.072	560	0.027	560	0.025	560	0.057	560	0.025	560	0.055	560	0.066	560	0.044	560	0.079
	561	0.051	561	0.016	561	0.069	561	0.025	561	0.024	561	0.055	561	0.023	561	0.052	561	0.063	561	0.042	561	0.076
	562	0.052	562	0.016	562	0.065	562	0.023	562	0.022	562	0.053	562	0.022	562	0.05	562	0.06	562	0.041	562	0.073
	563	0.052	563	0.016	563	0.062	563	0.021	563	0.021	563	0.051	563	0.021	563	0.048	563	0.058	563	0.04	563	0.07
	564	0.053	564	0.016	564	0.059	564	0.019	564	0.02	564	0.049	564	0.02	564	0.047	564	0.055	564	0.038	564	0.067
	565	0.053	565	0.017	565	0.056	565	0.017	565	0.019	565	0.047	565	0.019	565	0.045	565	0.052	565	0.037	565	0.064
	566	0.054	566	0.017	566	0.053	566	0.016	566	0.018	566	0.046	566	0.018	566	0.043	566	0.05	566	0.036	566	0.061
	567	0.055	567	0.018	567	0.05	567	0.014	567	0.017	567	0.045	567	0.018	567	0.042	567	0.048	567	0.036	567	0.058
	568	0.055	568	0.019	568	0.048	568	0.013	568	0.017	568	0.044	568	0.017	568	0.041	568	0.046	568	0.035	568	0.055
	569	0.056	569	0.019	569	0.045	569	0.012	569	0.016	569	0.043	569	0.017	569	0.04	569	0.044	569	0.034	569	0.052
	570	0.057	570	0.02	570	0.043	570	0.011	570	0.016	570	0.042	570	0.017	570	0.039	570	0.042	570	0.034	570	0.05
	571	0.058	571	0.021	571	0.041	571	0.01	571	0.016	571	0.041	571	0.017	571	0.038	571	0.04	571	0.033	571	0.047
	572	0.059	572	0.022	572	0.039	572	0.009	572	0.015	572	0.041	572	0.017	572	0.037	572	0.038	572	0.033	572	0.045
	573	0.06	573	0.022	573	0.037	573	0.008	573	0.016	573	0.04	573	0.018	573	0.036	573	0.037	573	0.033	573	0.042
	574	0.061	574	0.023	574	0.036	574	0.008	574	0.016	574	0.04	574	0.018	574	0.036	574	0.035	574	0.033	574	0.04
	575	0.062	575	0.024	575	0.034	575	0.008	575	0.016	575	0.04	575	0.018	575	0.036	575	0.034	575	0.033	575	0.038
	576	0.063	576	0.026	576	0.033	576	0.007	576	0.016	576	0.04	576	0.019	576	0.035	576	0.033	576	0.033	576	0.036
	577	0.065	577	0.027	577	0.032	577	0.007	577	0.017	577	0.04	577	0.02	577	0.035	577	0.032	577	0.033	577	0.034
	578	0.066	578	0.028	578	0.031	578	0.007	578	0.017	578	0.04	578	0.02	578	0.035	578	0.031	578	0.034	578	0.032
	579	0.067	579	0.029	579	0.03	579	0.007	579	0.018	579	0.04	579	0.021	579	0.035	579	0.031	579	0.034	579	0.03
	580	0.068	580	0.03	580	0.029	580	0.007	580	0.019	580	0.041	580	0.022	580	0.035	580	0.03	580	0.035	580	0.029
	581	0.069	581	0.031	581	0.029	581	0.007	581	0.019	581	0.041	581	0.023	581	0.036	581	0.03	581	0.035	581	0.028
	582	0.071	582	0.033	582	0.028	582	0.008	582	0.02	582	0.042	582	0.024	582	0.036	582	0.03	582	0.036	582	0.026
	583	0.072	583	0.034	583	0.028	583	0.008	583	0.021	583	0.043	583	0.025	583	0.037	583	0.029	583	0.037	583	0.025
	584	0.073	584	0.035	584	0.028	584	0.009	584	0.022	584	0.043	584	0.026	584	0.037	584	0.029	584	0.037	584	0.024
	585	0.074	585	0.037	585	0.028	585	0.009	585	0.023	585	0.044	585	0.028	585	0.038	585	0.029	585	0.038	585	0.024
	586	0.076	586	0.038	586	0.028	586	0.01	586	0.024	586	0.045	586	0.029	586	0.039	586	0.03	586	0.039	586	0.023
	587	0.077	587	0.039	587	0.029	587	0.011	587	0.026	587	0.046	587	0.03	587	0.039	587	0.03	587	0.04	587	0.023
	588	0.078	588	0.04	588	0.029	588	0.012	588	0.027	588	0.047	588	0.031	588	0.04	588	0.03	588	0.041	588	0.022
	589	0.079	589	0.042	589	0.029	589	0.012	589	0.028	589	0.048	589	0.033	589	0.041	589	0.031	589	0.042	589	0.022
	590	0.08	590	0.043	590	0.03	590	0.013	590	0.029	590	0.05	590	0.034	590	0.042	590	0.031	590	0.043	590	0.022
	591	0.081	591	0.044	591	0.03	591	0.014	591	0.03	591	0.051	591	0.035	591	0.043	591	0.032	591	0.044	591	0.022
	592	0.083	592	0.045	592	0.031	592	0.015	592	0.032	592	0.052	592	0.037	592	0.044	592	0.033	592	0.045	592	0.022
	593	0.084	593	0.047	593	0.032	593	0.016	593	0.033	593	0.053	593	0.038	593	0.045	593	0.033	593	0.047	593	0.022
	594	0.085	594	0.048	594	0.032	594	0.017	594	0.034	594	0.055	594	0.04	594	0.047	594	0.034	594	0.048	594	0.022
	595	0.086	595	0.049	595	0.033	595	0.019	595	0.036	595	0.056	595	0.041	595	0.048	595	0.035	595	0.049	595	0.022
	596	0.087	596	0.05	596	0.034	596	0.02	596	0.037	596	0.058	596	0.042	596	0.049	596	0.036	596	0.05	596	0.023
	597	0.089	597	0.051	597	0.035	597	0.021	597	0.038	597	0.059	597	0.044	597	0.05	597	0.037	597	0.052	597	0.023
	598	0.09	598	0.053	598	0.036	598	0.022	598	0.04	598	0.061	598	0.045	598	0.052	598	0.038	598	0.053	598	0.024
	599	0.091	599	0.054	599	0.037	599	0.023	599	0.041	599	0.062	599	0.047	599	0.053	599	0.039	599	0.054	599	0.024
	600	0.093	600	0.055	600	0.038	600	0.024	600	0.043	600	0.064	600	0.048	600	0.054	600	0.04	600	0.056	600	0.025
	601	0.094	601	0.057	601	0.039	601	0.025	601	0.044	601	0.066	601	0.05	601	0.056	601	0.041	601	0.057	601	0.026
	602	0.096	602	0.058	602	0.04	602	0.027	602	0.046	602	0.067	602	0.051	602	0.058	602	0.042	602	0.059	602	0.027
	603	0.098	603	0.06	603	0.041	603	0.028	603	0.047	603	0.069	603	0.053	603	0.059	603	0.043	603	0.061	603	0.028
	604	0.1	604	0.061	604	0.043	604	0.029	604	0.049	604	0.071	604	0.054	604	0.061	604	0.045	604	0.062	604	0.028
	605	0.102	605	0.063	605	0.044	605	0.031	605	0.05	605	0.073	605	0.056	605	0.062	605	0.046	605	0.064	605	0.029
	606	0.104	606	0.065	606	0.045	606	0.032	606	0.052	606	0.075	606	0.058	606	0.064	606	0.047	606	0.066	606	0.03
	607	0.106	607	0.066	607	0.046	607	0.033	607	0.054	607	0.077	607	0.059	607	0.066	607	0.049	607	0.068	607	0.031
	608	0.108	608	0.068	608	0.048	608	0.035	608	0.056	608	0.079	608	0.061	608	0.068	608	0.05	608	0.07	608	0.033
	609	0.111	609	0.07	609	0.049	609	0.036	609	0.057	609	0.081	609	0.063	609	0.07	609	0.051	609	0.071	609	0.034
	610	0.113	610	0.073	610	0.05	610	0.038	610	0.059	610	0.083	610	0.065	610	0.072	610	0.053	610	0.074	610	0.035
	611	0.116	611	0.075	611	0.051	611	0.039	611	0.061	611	0.086	611	0.067	611	0.074	611	0.055	611	0.076	611	0.036
	612	0.119	612	0.077	612	0.053	612	0.041	612	0.064	612	0.088	612	0.069	612	0.076	612	0.056	612	0.078	612	0.037
	613	0.122	613	0.08	613	0.054	613	0.043	613	0.066	613	0.091	613	0.071	613	0.078	613	0.058	613	0.08	613	0.039
	614	0.126	614	0.083	614	0.055	614	0.044	614	0.068	614	0.093	614	0.073	614	0.081	614	0.059	614	0.083	614	0.04
	615	0.129	615	0.086	615	0.057	615	0.046	615	0.07	615	0.096	615	0.075	615	0.083	615	0.061	615	0.085	615	0.041
	616	0.133	616	0.089	616	0.058	616	0.048	616	0.073	616	0.098	616	0.078	616	0.085	616	0.063	616	0.087	616	0.043
	617	0.136	617	0.092	617	0.06	617	0.049	617	0.075	617	0.101	617	0.08	617	0.088	617	0.064	617	0.09	617	0.044
	618	0.14	618	0.095	618	0.061	618	0.051	618	0.078	618	0.104	618	0.083	618	0.091	618	0.066	618	0.093	618	0.045
	619	0.144	619	0.099	619	0.062	619	0.053	619	0.08	619	0.107	619	0.085	619	0.093	619	0.068	619	0.095	619	0.047
	620	0.148	620	0.102	620	0.064	620	0.055	620	0.083	620	0.11	620	0.088	620	0.096	620	0.07	620	0.098	620	0.049
	621	0.153	621	0.106	621	0.065	621	0.058	621	0.086	621	0.114	621	0.091	621	0.099	621	0.072	621	0.101	621	0.05
	622	0.157	622	0.11	622	0.067	622	0.06	622	0.089	622	0.117	622	0.094	622	0.102	622	0.075	622	0.104	622	0.052
	623	0.162	623	0.114	623	0.069	623	0.062	623	0.093	623	0.12	623	0.098	623	0.105	623	0.077	623	0.107	623	0.054
	624	0.167	624	0.119	624	0.071	624	0.065	624	0.096	624	0.124	624	0.101	624	0.109	624	0.079	624	0.11	624	0.056
	625	0.172	625	0.123	625	0.072	625	0.067	625	0.1	625	0.128	625	0.105	625	0.112	625	0.082	625	0.114	625	0.057
	626	0.177	626	0.128	626	0.074	626	0.07	626	0.104	626	0.132	626	0.109	626	0.116	626	0.084	626	0.117	626	0.059
	627	0.182	627	0.133	627	0.076	627	0.073	627	0.108	627	0.136	627	0.113	627	0.119	627	0.087	627	0.121	627	0.062
	628	0.187	628	0.138	628	0.078	628	0.076	628	0.112	628	0.14	628	0.117	628	0.123	628	0.09	628	0.124	628	0.064
	629	0.192	629	0.143	629	0.081	629	0.079	629	0.116	629	0.144	629	0.121	629	0.127	629	0.093	629	0.128	629	0.066
	630	0.197	630	0.148	630	0.083	630	0.082	630	0.12	630	0.148	630	0.125	630	0.13	630	0.096	630	0.132	630	0.068
	631	0.201	631	0.153	631	0.085	631	0.085	631	0.124	631	0.152	631	0.13	631	0.134	631	0.099	631	0.135	631	0.071
	632	0.206	632	0.158	632	0.088	632	0.088	632	0.129	632	0.157	632	0.134	632	0.138	632	0.102	632	0.139	632	0.073
	633	0.21	633	0.163	633	0.09	633	0.092	633	0.133	633	0.161	633	0.139	633	0.142	633	0.105	633	0.143	633	0.076
	634	0.215	634	0.168	634	0.093	634	0.095	634	0.138	634	0.165	634	0.144	634	0.146	634	0.109	634	0.146	634	0.078
	635	0.219	635	0.173	635	0.096	635	0.098	635	0.142	635	0.17	635	0.149	635	0.149	635	0.112	635	0.15	635	0.081
	636	0.223	636	0.178	636	0.099	636	0.102	636	0.147	636	0.174	636	0.154	636	0.153	636	0.115	636	0.154	636	0.084
	637	0.226	637	0.182	637	0.102	637	0.106	637	0.151	637	0.179	637	0.159	637	0.157	637	0.119	637	0.157	637	0.087
	638	0.229	638	0.186	638	0.105	638	0.109	638	0.156	638	0.183	638	0.163	638	0.161	638	0.123	638	0.161	638	0.089
	639	0.232	639	0.191	639	0.108	639	0.113	639	0.16	639	0.187	639	0.168	639	0.165	639	0.126	639	0.165	639	0.092
	640	0.235	640	0.194	640	0.111	640	0.117	640	0.165	640	0.192	640	0.173	640	0.169	640	0.13	640	0.168	640	0.095
	641	0.237	641	0.198	641	0.114	641	0.12	641	0.169	641	0.196	641	0.178	641	0.172	641	0.133	641	0.172	641	0.098
	642	0.239	642	0.201	642	0.118	642	0.124	642	0.173	642	0.2	642	0.183	642	0.176	642	0.137	642	0.175	642	0.102
	643	0.241	643	0.205	643	0.121	643	0.127	643	0.178	643	0.205	643	0.188	643	0.18	643	0.141	643	0.179	643	0.105
	644	0.243	644	0.207	644	0.125	644	0.131	644	0.182	644	0.209	644	0.192	644	0.183	644	0.145	644	0.182	644	0.108
	645	0.244	645	0.21	645	0.129	645	0.135	645	0.186	645	0.213	645	0.197	645	0.187	645	0.148	645	0.185	645	0.111
	646	0.245	646	0.212	646	0.133	646	0.139	646	0.19	646	0.217	646	0.201	646	0.19	646	0.152	646	0.189	646	0.115
	647	0.246	647	0.215	647	0.136	647	0.142	647	0.194	647	0.221	647	0.205	647	0.193	647	0.156	647	0.192	647	0.118
	648	0.247	648	0.216	648	0.14	648	0.146	648	0.198	648	0.225	648	0.21	648	0.197	648	0.16	648	0.195	648	0.122
	649	0.247	649	0.218	649	0.144	649	0.149	649	0.201	649	0.229	649	0.214	649	0.2	649	0.164	649	0.198	649	0.125
	650	0.248	650	0.219	650	0.148	650	0.153	650	0.205	650	0.233	650	0.217	650	0.203	650	0.167	650	0.201	650	0.129
	651	0.248	651	0.22	651	0.152	651	0.156	651	0.208	651	0.236	651	0.221	651	0.206	651	0.171	651	0.204	651	0.132
	652	0.248	652	0.221	652	0.157	652	0.159	652	0.211	652	0.24	652	0.225	652	0.21	652	0.175	652	0.207	652	0.136
	653	0.249	653	0.222	653	0.161	653	0.162	653	0.214	653	0.244	653	0.228	653	0.213	653	0.178	653	0.21	653	0.139
	654	0.249	654	0.223	654	0.165	654	0.165	654	0.217	654	0.247	654	0.231	654	0.215	654	0.182	654	0.213	654	0.143
	655	0.249	655	0.223	655	0.169	655	0.168	655	0.22	655	0.25	655	0.234	655	0.218	655	0.185	655	0.216	655	0.146
	656	0.25	656	0.224	656	0.173	656	0.171	656	0.222	656	0.254	656	0.236	656	0.221	656	0.188	656	0.218	656	0.15
	657	0.25	657	0.224	657	0.177	657	0.174	657	0.225	657	0.257	657	0.239	657	0.224	657	0.192	657	0.221	657	0.153
	658	0.251	658	0.225	658	0.18	658	0.177	658	0.227	658	0.26	658	0.241	658	0.227	658	0.195	658	0.224	658	0.157
	659	0.252	659	0.225	659	0.184	659	0.179	659	0.23	659	0.264	659	0.243	659	0.229	659	0.198	659	0.226	659	0.16
	660	0.254	660	0.226	660	0.188	660	0.182	660	0.232	660	0.267	660	0.245	660	0.232	660	0.201	660	0.229	660	0.163
	661	0.255	661	0.226	661	0.191	661	0.184	661	0.234	661	0.27	661	0.247	661	0.235	661	0.204	661	0.232	661	0.166
	662	0.257	662	0.227	662	0.194	662	0.186	662	0.236	662	0.273	662	0.249	662	0.237	662	0.206	662	0.234	662	0.169
	663	0.259	663	0.228	663	0.198	663	0.189	663	0.238	663	0.276	663	0.25	663	0.24	663	0.209	663	0.237	663	0.172
	664	0.262	664	0.229	664	0.201	664	0.191	664	0.24	664	0.279	664	0.252	664	0.243	664	0.211	664	0.24	664	0.175
	665	0.265	665	0.231	665	0.204	665	0.193	665	0.242	665	0.282	665	0.253	665	0.246	665	0.214	665	0.243	665	0.178
	666	0.269	666	0.233	666	0.206	666	0.195	666	0.243	666	0.285	666	0.255	666	0.249	666	0.216	666	0.246	666	0.181
	667	0.273	667	0.235	667	0.209	667	0.197	667	0.246	667	0.289	667	0.256	667	0.252	667	0.219	667	0.249	667	0.184
	668	0.277	668	0.237	668	0.212	668	0.199	668	0.248	668	0.292	668	0.258	668	0.255	668	0.221	668	0.252	668	0.187
	669	0.282	669	0.24	669	0.214	669	0.201	669	0.25	669	0.295	669	0.26	669	0.258	669	0.224	669	0.255	669	0.189
	670	0.288	670	0.244	670	0.216	670	0.203	670	0.252	670	0.299	670	0.262	670	0.261	670	0.226	670	0.259	670	0.192
	671	0.294	671	0.248	671	0.219	671	0.205	671	0.255	671	0.303	671	0.264	671	0.265	671	0.228	671	0.263	671	0.194
	672	0.301	672	0.252	672	0.221	672	0.207	672	0.258	672	0.307	672	0.266	672	0.269	672	0.231	672	0.267	672	0.197
	673	0.308	673	0.257	673	0.223	673	0.209	673	0.261	673	0.311	673	0.269	673	0.273	673	0.233	673	0.271	673	0.2
	674	0.316	674	0.263	674	0.225	674	0.212	674	0.265	674	0.316	674	0.271	674	0.277	674	0.236	674	0.275	674	0.202
	675	0.325	675	0.269	675	0.227	675	0.215	675	0.268	675	0.32	675	0.274	675	0.282	675	0.239	675	0.28	675	0.205
	676	0.334	676	0.276	676	0.229	676	0.217	676	0.272	676	0.325	676	0.278	676	0.286	676	0.241	676	0.285	676	0.207
	677	0.344	677	0.283	677	0.23	677	0.22	677	0.276	677	0.33	677	0.281	677	0.291	677	0.244	677	0.29	677	0.21
	678	0.354	678	0.29	678	0.232	678	0.223	678	0.281	678	0.336	678	0.285	678	0.296	678	0.247	678	0.295	678	0.212
	679	0.364	679	0.299	679	0.234	679	0.226	679	0.286	679	0.341	679	0.29	679	0.301	679	0.25	679	0.3	679	0.215
	680	0.376	680	0.308	680	0.236	680	0.23	680	0.291	680	0.347	680	0.295	680	0.307	680	0.253	680	0.306	680	0.217
	681	0.387	681	0.317	681	0.238	681	0.233	681	0.297	681	0.353	681	0.3	681	0.313	681	0.257	681	0.311	681	0.22
	682	0.399	682	0.327	682	0.239	682	0.237	682	0.303	682	0.359	682	0.306	682	0.319	682	0.26	682	0.317	682	0.223
	683	0.411	683	0.337	683	0.241	683	0.241	683	0.309	683	0.366	683	0.312	683	0.325	683	0.264	683	0.324	683	0.226
	684	0.424	684	0.348	684	0.243	684	0.245	684	0.316	684	0.373	684	0.318	684	0.332	684	0.268	684	0.33	684	0.228
	685	0.436	685	0.359	685	0.246	685	0.249	685	0.323	685	0.38	685	0.325	685	0.338	685	0.272	685	0.336	685	0.231
	686	0.449	686	0.371	686	0.248	686	0.254	686	0.33	686	0.387	686	0.332	686	0.345	686	0.276	686	0.343	686	0.234
	687	0.462	687	0.382	687	0.25	687	0.26	687	0.338	687	0.394	687	0.34	687	0.352	687	0.281	687	0.35	687	0.237
	688	0.475	688	0.395	688	0.253	688	0.265	688	0.346	688	0.402	688	0.349	688	0.359	688	0.285	688	0.357	688	0.241
	689	0.487	689	0.407	689	0.256	689	0.271	689	0.355	689	0.409	689	0.357	689	0.367	689	0.29	689	0.364	689	0.244
	690	0.5	690	0.419	690	0.259	690	0.277	690	0.363	690	0.417	690	0.366	690	0.374	690	0.295	690	0.371	690	0.248
	691	0.512	691	0.432	691	0.262	691	0.283	691	0.372	691	0.425	691	0.376	691	0.381	691	0.301	691	0.378	691	0.251
	692	0.524	692	0.445	692	0.265	692	0.289	692	0.381	692	0.433	692	0.385	692	0.389	692	0.307	692	0.385	692	0.255
	693	0.536	693	0.458	693	0.269	693	0.296	693	0.391	693	0.442	693	0.396	693	0.397	693	0.313	693	0.392	693	0.26
	694	0.547	694	0.47	694	0.273	694	0.303	694	0.401	694	0.45	694	0.406	694	0.405	694	0.319	694	0.4	694	0.264
	695	0.558	695	0.483	695	0.278	695	0.31	695	0.411	695	0.459	695	0.417	695	0.412	695	0.325	695	0.407	695	0.268
	696	0.568	696	0.496	696	0.282	696	0.317	696	0.421	696	0.467	696	0.429	696	0.42	696	0.332	696	0.414	696	0.273
	697	0.576	697	0.508	697	0.287	697	0.325	697	0.431	697	0.476	697	0.44	697	0.428	697	0.339	697	0.421	697	0.278
	698	0.584	698	0.519	698	0.293	698	0.332	698	0.442	698	0.484	698	0.452	698	0.436	698	0.346	698	0.428	698	0.283
	699	0.591	699	0.531	699	0.299	699	0.34	699	0.453	699	0.493	699	0.464	699	0.443	699	0.354	699	0.435	699	0.289
	700	0.597	700	0.541	700	0.305	700	0.348	700	0.463	700	0.501	700	0.476	700	0.451	700	0.361	700	0.442	700	0.295
	701	0.601	701	0.551	701	0.311	701	0.356	701	0.473	701	0.509	701	0.487	701	0.458	701	0.369	701	0.449	701	0.3
	702	0.604	702	0.56	702	0.318	702	0.364	702	0.483	702	0.517	702	0.499	702	0.465	702	0.376	702	0.455	702	0.306
	703	0.606	703	0.568	703	0.325	703	0.372	703	0.493	703	0.525	703	0.511	703	0.472	703	0.384	703	0.461	703	0.313
	704	0.606	704	0.575	704	0.333	704	0.38	704	0.503	704	0.533	704	0.523	704	0.478	704	0.392	704	0.467	704	0.319
	705	0.605	705	0.581	705	0.34	705	0.389	705	0.512	705	0.54	705	0.534	705	0.484	705	0.401	705	0.472	705	0.326
	706	0.602	706	0.586	706	0.348	706	0.397	706	0.521	706	0.547	706	0.545	706	0.49	706	0.409	706	0.476	706	0.333
	707	0.597	707	0.589	707	0.356	707	0.405	707	0.529	707	0.553	707	0.555	707	0.495	707	0.416	707	0.48	707	0.339
	708	0.592	708	0.591	708	0.364	708	0.412	708	0.536	708	0.558	708	0.564	708	0.5	708	0.424	708	0.484	708	0.346
	709	0.585	709	0.591	709	0.373	709	0.419	709	0.543	709	0.564	709	0.573	709	0.504	709	0.431	709	0.487	709	0.352
	710	0.577	710	0.59	710	0.381	710	0.426	710	0.55	710	0.568	710	0.581	710	0.508	710	0.439	710	0.49	710	0.359
	711	0.567	711	0.588	711	0.39	711	0.432	711	0.556	711	0.573	711	0.589	711	0.511	711	0.446	711	0.492	711	0.366
	712	0.557	712	0.584	712	0.399	712	0.439	712	0.561	712	0.577	712	0.596	712	0.514	712	0.453	712	0.494	712	0.373
	713	0.545	713	0.579	713	0.408	713	0.444	713	0.565	713	0.58	713	0.602	713	0.517	713	0.46	713	0.495	713	0.38
	714	0.533	714	0.573	714	0.417	714	0.45	714	0.569	714	0.583	714	0.607	714	0.518	714	0.467	714	0.495	714	0.387
	715	0.519	715	0.565	715	0.426	715	0.455	715	0.572	715	0.585	715	0.612	715	0.52	715	0.473	715	0.495	715	0.394
	716	0.505	716	0.556	716	0.435	716	0.46	716	0.574	716	0.586	716	0.615	716	0.521	716	0.479	716	0.495	716	0.401
	717	0.49	717	0.546	717	0.444	717	0.464	717	0.576	717	0.587	717	0.618	717	0.521	717	0.485	717	0.494	717	0.408
	718	0.475	718	0.535	718	0.453	718	0.468	718	0.576	718	0.587	718	0.62	718	0.52	718	0.491	718	0.492	718	0.414
	719	0.459	719	0.522	719	0.462	719	0.471	719	0.576	719	0.587	719	0.62	719	0.519	719	0.496	719	0.49	719	0.421
	720	0.442	720	0.508	720	0.471	720	0.474	720	0.574	720	0.586	720	0.62	720	0.518	720	0.5	720	0.487	720	0.428
	721	0.425	721	0.493	721	0.48	721	0.476	721	0.572	721	0.584	721	0.618	721	0.516	721	0.504	721	0.483	721	0.434
	722	0.409	722	0.478	722	0.488	722	0.477	722	0.569	722	0.582	722	0.615	722	0.513	722	0.508	722	0.479	722	0.44
	723	0.392	723	0.462	723	0.496	723	0.477	723	0.565	723	0.579	723	0.611	723	0.51	723	0.511	723	0.475	723	0.446
	724	0.376	724	0.447	724	0.503	724	0.477	724	0.561	724	0.575	724	0.606	724	0.506	724	0.514	724	0.47	724	0.451
	725	0.36	725	0.431	725	0.51	725	0.477	725	0.555	725	0.571	725	0.601	725	0.501	725	0.516	725	0.464	725	0.456
	726	0.344	726	0.414	726	0.517	726	0.476	726	0.549	726	0.566	726	0.594	726	0.497	726	0.517	726	0.458	726	0.461
	727	0.329	727	0.397	727	0.523	727	0.474	727	0.542	727	0.56	727	0.586	727	0.491	727	0.518	727	0.452	727	0.465
	728	0.313	728	0.38	728	0.528	728	0.471	728	0.534	728	0.554	728	0.577	728	0.485	728	0.518	728	0.446	728	0.469
	729	0.299	729	0.364	729	0.533	729	0.468	729	0.526	729	0.547	729	0.567	729	0.479	729	0.518	729	0.439	729	0.473
	730	0.284	730	0.347	730	0.537	730	0.464	730	0.517	730	0.54	730	0.557	730	0.472	730	0.517	730	0.431	730	0.476
	731	0.271	731	0.331	731	0.541	731	0.46	731	0.507	731	0.532	731	0.546	731	0.465	731	0.516	731	0.424	731	0.479
	732	0.258	732	0.315	732	0.544	732	0.455	732	0.497	732	0.524	732	0.534	732	0.458	732	0.514	732	0.416	732	0.481
	733	0.245	733	0.299	733	0.546	733	0.45	733	0.487	733	0.516	733	0.522	733	0.45	733	0.511	733	0.407	733	0.483
	734	0.233	734	0.284	734	0.547	734	0.444	734	0.476	734	0.507	734	0.509	734	0.442	734	0.508	734	0.399	734	0.484
	735	0.221	735	0.27	735	0.548	735	0.437	735	0.465	735	0.498	735	0.496	735	0.434	735	0.505	735	0.39	735	0.485
	736	0.21	736	0.256	736	0.548	736	0.431	736	0.453	736	0.488	736	0.483	736	0.426	736	0.501	736	0.381	736	0.485
	737	0.2	737	0.242	737	0.547	737	0.424	737	0.442	737	0.478	737	0.469	737	0.417	737	0.496	737	0.372	737	0.485
	738	0.19	738	0.229	738	0.546	738	0.416	738	0.43	738	0.468	738	0.454	738	0.408	738	0.491	738	0.363	738	0.485
	739	0.18	739	0.216	739	0.544	739	0.408	739	0.417	739	0.457	739	0.44	739	0.399	739	0.485	739	0.353	739	0.484
	740	0.171	740	0.203	740	0.541	740	0.399	740	0.404	740	0.446	740	0.424	740	0.389	740	0.479	740	0.343	740	0.482
	741	0.162	741	0.191	741	0.537	741	0.39	741	0.391	741	0.435	741	0.41	741	0.379	741	0.473	741	0.334	741	0.48
	742	0.154	742	0.179	742	0.533	742	0.381	742	0.378	742	0.424	742	0.394	742	0.369	742	0.466	742	0.324	742	0.478
	743	0.146	743	0.169	743	0.528	743	0.371	743	0.365	743	0.413	743	0.379	743	0.36	743	0.458	743	0.314	743	0.475
	744	0.138	744	0.158	744	0.522	744	0.361	744	0.352	744	0.401	744	0.364	744	0.349	744	0.45	744	0.304	744	0.471
	745	0.131	745	0.148	745	0.515	745	0.351	745	0.339	745	0.389	745	0.348	745	0.339	745	0.442	745	0.294	745	0.467
	746	0.125	746	0.138	746	0.508	746	0.341	746	0.326	746	0.378	746	0.333	746	0.329	746	0.434	746	0.285	746	0.463
	747	0.118	747	0.129	747	0.5	747	0.331	747	0.313	747	0.366	747	0.318	747	0.319	747	0.425	747	0.275	747	0.458
	748	0.113	748	0.121	748	0.492	748	0.32	748	0.301	748	0.354	748	0.304	748	0.309	748	0.416	748	0.265	748	0.453
	749	0.107	749	0.113	749	0.483	749	0.31	749	0.288	749	0.343	749	0.29	749	0.299	749	0.406	749	0.256	749	0.447
	750	0.102	750	0.105	750	0.474	750	0.299	750	0.275	750	0.331	750	0.276	750	0.289	750	0.397	750	0.246	750	0.441
	751	0.097	751	0.098	751	0.464	751	0.288	751	0.263	751	0.319	751	0.261	751	0.279	751	0.387	751	0.237	751	0.435
	752	0.093	752	0.091	752	0.453	752	0.278	752	0.251	752	0.308	752	0.248	752	0.269	752	0.377	752	0.228	752	0.428
	753	0.088	753	0.084	753	0.443	753	0.267	753	0.239	753	0.297	753	0.235	753	0.259	753	0.367	753	0.219	753	0.421
	754	0.085	754	0.079	754	0.433	754	0.257	754	0.228	754	0.286	754	0.223	754	0.25	754	0.358	754	0.21	754	0.414
	755	0.081	755	0.073	755	0.422	755	0.247	755	0.218	755	0.275	755	0.211	755	0.241	755	0.348	755	0.202	755	0.407
	756	0.078	756	0.068	756	0.411	756	0.237	756	0.208	756	0.265	756	0.2	756	0.232	756	0.338	756	0.194	756	0.399
	757	0.075	757	0.063	757	0.399	757	0.227	757	0.197	757	0.255	757	0.189	757	0.224	757	0.328	757	0.186	757	0.391
	758	0.072	758	0.059	758	0.388	758	0.218	758	0.187	758	0.245	758	0.178	758	0.215	758	0.318	758	0.178	758	0.383
	759	0.069	759	0.055	759	0.376	759	0.208	759	0.177	759	0.235	759	0.168	759	0.206	759	0.309	759	0.17	759	0.375
	760	0.067	760	0.051	760	0.365	760	0.199	760	0.168	760	0.225	760	0.158	760	0.198	760	0.299	760	0.163	760	0.367
	761	0.064	761	0.047	761	0.353	761	0.19	761	0.159	761	0.215	761	0.149	761	0.19	761	0.29	761	0.156	761	0.358
	762	0.062	762	0.044	762	0.341	762	0.18	762	0.15	762	0.206	762	0.139	762	0.182	762	0.28	762	0.149	762	0.349
	763	0.06	763	0.04	763	0.33	763	0.171	763	0.142	763	0.197	763	0.131	763	0.174	763	0.27	763	0.142	763	0.34
	764	0.058	764	0.037	764	0.318	764	0.163	764	0.134	764	0.188	764	0.122	764	0.167	764	0.26	764	0.135	764	0.332
	765	0.056	765	0.034	765	0.306	765	0.154	765	0.126	765	0.179	765	0.114	765	0.159	765	0.25	765	0.128	765	0.322
	766	0.054	766	0.032	766	0.294	766	0.146	766	0.118	766	0.171	766	0.106	766	0.152	766	0.241	766	0.122	766	0.313
	767	0.053	767	0.029	767	0.282	767	0.138	767	0.11	767	0.162	767	0.099	767	0.145	767	0.232	767	0.115	767	0.304
	768	0.051	768	0.027	768	0.27	768	0.13	768	0.103	768	0.154	768	0.092	768	0.138	768	0.222	768	0.109	768	0.294
	769	0.05	769	0.025	769	0.259	769	0.122	769	0.097	769	0.147	769	0.085	769	0.131	769	0.213	769	0.104	769	0.285
	770	0.049	770	0.023	770	0.248	770	0.115	770	0.09	770	0.139	770	0.079	770	0.125	770	0.205	770	0.098	770	0.276
	771	0.048	771	0.021	771	0.237	771	0.108	771	0.084	771	0.132	771	0.073	771	0.119	771	0.196	771	0.093	771	0.267
	772	0.047	772	0.019	772	0.226	772	0.101	772	0.078	772	0.126	772	0.068	772	0.113	772	0.188	772	0.088	772	0.258
	773	0.046	773	0.018	773	0.216	773	0.095	773	0.073	773	0.119	773	0.063	773	0.107	773	0.179	773	0.083	773	0.249
	774	0.045	774	0.016	774	0.206	774	0.088	774	0.068	774	0.113	774	0.058	774	0.102	774	0.171	774	0.079	774	0.24
	775	0.044	775	0.015	775	0.196	775	0.082	775	0.063	775	0.107	775	0.053	775	0.097	775	0.164	775	0.074	775	0.231
	776	0.043	776	0.013	776	0.187	776	0.077	776	0.058	776	0.101	776	0.049	776	0.092	776	0.156	776	0.07	776	0.223
	777	0.042	777	0.012	777	0.178	777	0.071	777	0.054	777	0.096	777	0.045	777	0.087	777	0.149	777	0.066	777	0.215
	778	0.042	778	0.011	778	0.169	778	0.066	778	0.05	778	0.091	778	0.041	778	0.082	778	0.142	778	0.062	778	0.206
	779	0.041	779	0.01	779	0.161	779	0.061	779	0.046	779	0.086	779	0.038	779	0.078	779	0.136	779	0.059	779	0.198
	780	0.04	780	0.009	780	0.152	780	0.057	780	0.042	780	0.081	780	0.035	780	0.074	780	0.129	780	0.056	780	0.191
	781	0.04	781	0.008	781	0.145	781	0.052	781	0.039	781	0.077	781	0.031	781	0.07	781	0.123	781	0.052	781	0.183
	782	0.039	782	0.008	782	0.137	782	0.048	782	0.035	782	0.073	782	0.029	782	0.066	782	0.117	782	0.049	782	0.176
	783	0.039	783	0.007	783	0.13	783	0.044	783	0.032	783	0.068	783	0.026	783	0.063	783	0.111	783	0.046	783	0.168
	784	0.039	784	0.006	784	0.123	784	0.04	784	0.029	784	0.065	784	0.024	784	0.059	784	0.105	784	0.044	784	0.161
	785	0.038	785	0.006	785	0.117	785	0.036	785	0.027	785	0.061	785	0.021	785	0.056	785	0.1	785	0.041	785	0.154
	786	0.038	786	0.005	786	0.11	786	0.033	786	0.024	786	0.057	786	0.019	786	0.052	786	0.095	786	0.038	786	0.147
	787	0.037	787	0.004	787	0.104	787	0.029	787	0.021	787	0.054	787	0.017	787	0.049	787	0.089	787	0.036	787	0.14
	788	0.037	788	0.004	788	0.098	788	0.026	788	0.019	788	0.051	788	0.015	788	0.046	788	0.085	788	0.034	788	0.134
	789	0.037	789	0.003	789	0.092	789	0.023	789	0.017	789	0.048	789	0.013	789	0.044	789	0.08	789	0.032	789	0.127
	790	0.037	790	0.003	790	0.087	790	0.02	790	0.015	790	0.045	790	0.011	790	0.041	790	0.075	790	0.03	790	0.121
	791	0.036	791	0.003	791	0.082	791	0.018	791	0.013	791	0.042	791	0.01	791	0.038	791	0.071	791	0.028	791	0.115
	792	0.036	792	0.002	792	0.077	792	0.015	792	0.011	792	0.039	792	0.008	792	0.036	792	0.067	792	0.026	792	0.109
	793	0.036	793	0.002	793	0.072	793	0.013	793	0.009	793	0.037	793	0.007	793	0.034	793	0.063	793	0.024	793	0.104
	794	0.036	794	0.001	794	0.068	794	0.011	794	0.008	794	0.035	794	0.006	794	0.031	794	0.059	794	0.023	794	0.098
	795	0.035	795	0.001	795	0.063	795	0.009	795	0.006	795	0.033	795	0.005	795	0.029	795	0.055	795	0.021	795	0.093
	796	0.035	796	0.001	796	0.059	796	0.007	796	0.005	796	0.03	796	0.004	796	0.027	796	0.052	796	0.019	796	0.088
	797	0.035	797	0.001	797	0.056	797	0.005	797	0.003	797	0.029	797	0.003	797	0.026	797	0.048	797	0.018	797	0.083
	798	0.035	798	0	798	0.052	798	0.003	798	0.002	798	0.027	798	0.002	798	0.024	798	0.045	798	0.017	798	0.078
	799	0.035	799	0	799	0.049	799	0.001	799	0.001	799	0.025	799	0.001	799	0.022	799	0.042	799	0.016	799	0.074
	800	0.035	800	0	800	0.046	800	0	800	0	800	0.024	800	0	800	0.021	800	0.04	800	0.015	800	0.069
															801	0.019	801	0.037	801	0.014	801	0.065
															802	0.018	802	0.035	802	0.013	802	0.062
															803	0.017	803	0.032	803	0.012	803	0.058
															804	0.015	804	0.03	804	0.011	804	0.054
															805	0.014	805	0.028	805	0.01	805	0.051
															806	0.013	806	0.026	806	0.009	806	0.048
															807	0.012	807	0.024	807	0.008	807	0.044
															808	0.011	808	0.022	808	0.008	808	0.041
															809	0.01	809	0.021	809	0.007	809	0.038
															810	0.009	810	0.019	810	0.007	810	0.035
															811	0.009	811	0.017	811	0.006	811	0.033
															812	0.008	812	0.016	812	0.005	812	0.03
															813	0.007	813	0.014	813	0.005	813	0.028
															814	0.006	814	0.013	814	0.005	814	0.025
															815	0.006	815	0.012	815	0.004	815	0.023
															816	0.005	816	0.011	816	0.004	816	0.021
															817	0.005	817	0.01	817	0.003	817	0.019
															818	0.004	818	0.009	818	0.003	818	0.017
															819	0.004	819	0.008	819	0.003	819	0.015
															820	0.003	820	0.007	820	0.002	820	0.013
															821	0.003	821	0.006	821	0.002	821	0.012
															822	0.002	822	0.005	822	0.002	822	0.01
															823	0.002	823	0.004	823	0.001	823	0.009
															824	0.001	824	0.003	824	0.001	824	0.007
															825	0.001	825	0.003	825	0.001	825	0.006
															826	0.001	826	0.002	826	0.001	826	0.005
															827	0.001	827	0.002	827	0.001	827	0.004
															828	0	828	0.001	828	0	828	0.003
															829	0	829	0.001	829	0	829	0.001
															830	0	830	0	830	0	830	0.001

## Sheet: Supplementary Fig. S8
	Fig. S8a																							Fig. S8 b
	nm	0	nm	0.1	nm	0.2	nm	0.3	nm	0.4	nm	0.5	nm	0.6	nm	0.7	nm	0.8	nm	0.9	nm	0.99		Viscosity (cP)	Em	nm
	700	9312.53	700	8836.86	700	8226.28	700	8619.24	700	9832.48	700	8789.74	700	14154.4	700	18149.8	700	16912.1	700	12946.2	700	662.796		0.6	227895	790
	701	9904.17	701	9243.83	701	8548.44	701	9114.69	701	10128	701	9156.11	701	14567.1	701	18626.6	701	17143.3	701	13149.9	701	645.893		1.8	251272	800
	702	10540.3	702	9703.93	702	8922.82	702	9643.63	702	10478.4	702	9566.64	702	15029.3	702	19153.2	702	17384.8	702	13352.6	702	629.653		4.8	265280	804
	703	11221	703	10217.2	703	9349.42	703	10206.1	703	10883.7	703	10021.3	703	15541	703	19729.5	703	17636.7	703	13554.2	703	614.077		7.7	275683	805
	704	11946.2	704	10783.5	704	9828.25	704	10802	704	11344	704	10520.2	704	16102.3	704	20355.6	704	17898.8	704	13754.8	704	599.164		13	317828	806
	705	12715.9	705	11403	705	10359.3	705	11431.3	705	11859.2	705	11063.2	705	16713.1	705	21031.3	705	18171.3	705	13954.5	705	584.915		28	333247	808
	706	13530.1	706	12075.6	706	10942.6	706	12094.2	706	12429.3	706	11650.3	706	17373.5	706	21756.7	706	18454.1	706	14153.1	706	571.33		58	395011	809
	707	14388.8	707	12801.4	707	11578.1	707	12790.6	707	13054.3	707	12281.6	707	18083.4	707	22531.9	707	18747.2	707	14350.6	707	558.408		130	377413	810
	708	15292	708	13580.2	708	12265.8	708	13520.4	708	13734.3	708	12957.1	708	18842.8	708	23356.8	708	19050.6	708	14547.2	708	546.15		250	71421.9	818
	709	16239.8	709	14412.3	709	13005.7	709	14283.7	709	14469.2	709	13676.8	709	19651.8	709	24231.4	709	19364.3	709	14742.7	709	534.555		630	34380.4	822
	710	17232	710	15297.4	710	13797.9	710	15080.5	710	15259.1	710	14440.5	710	20510.4	710	25155.7	710	19688.4	710	14937.3	710	523.624		950	789.185	832
	711	18295.6	711	16318	711	14589.6	711	15797.7	711	16146.1	711	15193.9	711	21263.8	711	26079.1	711	20022.7	711	15130.8	711	513.357
	712	19403.8	712	17228.9	712	15603.9	712	16614	712	16973.8	712	16033.8	712	22265.8	712	27119.2	712	20367.4	712	15323.3	712	503.753
	713	20524.4	713	18301.8	713	16555.1	713	17518.3	713	17936.9	713	16886.7	713	23371	713	28036.7	713	20722.4	713	15514.7	713	494.813
	714	21642.4	714	19320.1	714	17579	714	18397	714	18970.2	714	17918	714	24400.2	714	29364.3	714	21087.8	714	15705.2	714	486.537
	715	22821.3	715	20431.9	715	18610.1	715	19418.4	715	20044.2	715	18902	715	25502.5	715	30514.1	715	21463.4	715	15894.6	715	478.924
	716	24044.7	716	21695.7	716	19647.3	716	20502.9	716	21109	716	19996.4	716	26734.5	716	31825.7	716	21868.3	716	16026.8	716	484.618
	717	25230.9	717	22844.9	717	20695.5	717	21663.9	717	22263.8	717	21060.3	717	28017.5	717	33109.3	717	22259.3	717	16197.9	717	463.579
	718	26680	718	24089.7	718	21826.6	718	22892.4	718	23399.8	718	22169.9	718	29152.7	718	34469.7	718	22657.5	718	16395.7	718	459.768
	719	28177.9	719	25356.5	719	23122.9	719	24146	719	24555.4	719	23408.1	719	30604.1	719	35991.9	719	23063.8	719	16618.6	719	440.117
	720	29591.3	720	26657	720	24449.8	720	25566.1	720	25919	720	24691.8	720	31987	720	37545.5	720	23416.7	720	16779.5	720	434.465
	721	31235.4	721	28022	721	25755	721	26931.1	721	27408.3	721	25951.9	721	33523.3	721	39004.9	721	23835	721	16934	721	411.792
	722	32920	722	29489	722	27101.4	722	28177.4	722	28868.3	722	27381	722	35133.9	722	40766.4	722	24167.9	722	17175.8	722	409.354
	723	34667.3	723	31234.1	723	28448.5	723	29806.4	723	30437.9	723	28973.9	723	36668.5	723	42478.9	723	24591.9	723	17343.3	723	407.587
	724	36502.4	724	33045.7	724	30007.9	724	31479.7	724	32076.7	724	30566.1	724	38502.6	724	44321.3	724	25052.9	724	17605.4	724	422.687
	725	38292.1	725	34996.7	725	31658.6	725	33074.1	725	33869.3	725	32445.7	725	40599	725	46017.4	725	25545.2	725	17804.1	725	436.959
	726	40314.8	726	36850.3	726	33295.1	726	34758.9	726	35756.9	726	34296.7	726	42808.4	726	48165.8	726	26076.9	726	18017.3	726	443.654
	727	42339	727	38932.5	727	35131.6	727	36508.3	727	37643.2	727	36220.8	727	44982.2	727	50242.9	727	26539.3	727	18221.6	727	452.01
	728	44575.7	728	41014.5	728	37141.1	728	38423.9	728	39548.8	728	38215.9	728	47245.1	728	52579.4	728	27006.5	728	18503.3	728	484.645
	729	46978.3	729	43066	729	39117.8	729	40366.7	729	41702.1	729	40075.8	729	49532.6	729	54753.2	729	27554.1	729	18720.8	729	484.005
	730	49407.9	730	45244.2	730	41139	730	42539.7	730	43878.1	730	42163.7	730	51791.5	730	57117.8	730	28085.5	730	19010.5	730	493.451
	731	52122.6	731	47722	731	43465.6	731	44927.8	731	46162.1	731	44390.1	731	54318.4	731	59354.8	731	28675.5	731	19262.8	731	523.496
	732	54742.9	732	49940.6	732	46002	732	47589.2	732	48677.5	732	46530.6	732	56996.9	732	61917.9	732	29071.7	732	19457.9	732	548.956
	733	57206.8	733	52468.3	733	48521.3	733	50254.6	733	51407.2	733	48892	733	59749.3	733	64413.3	733	29664.4	733	19747	733	573.679
	734	60256.9	734	55179.9	734	51172.9	734	52992.4	734	54271.5	734	51541.5	734	62575.1	734	67389	734	30317.3	734	19956.3	734	580.563
	735	63149.6	735	57748.8	735	53748.4	735	55931.9	735	57031.3	735	54181.8	735	65729.9	735	70380.3	735	30938.8	735	20262.1	735	623.204
	736	66386.4	736	60573.5	736	56404.5	736	58622.4	736	59811.3	736	56899.8	736	68967.4	736	73445.5	736	31494.4	736	20474.1	736	655.287
	737	69455.4	737	63366.5	737	59582.1	737	61818.9	737	62786.1	737	59715.2	737	72094.1	737	76649.2	737	31968.5	737	20738.3	737	695.672
	738	72853.4	738	66386.4	738	62612.6	738	65180.1	738	65691.8	738	62689.2	738	75260.5	738	80024.7	738	32560.7	738	20982.3	738	749.564
	739	76298.7	739	69451.8	739	65713.2	739	68447.6	739	69020.4	739	65973.7	739	78858.5	739	83566.7	739	33201	739	21252.1	739	776.911
	740	79676.8	740	72545.9	740	68799.1	740	71858.8	740	72164.9	740	69304.8	740	82553.8	740	87225.6	740	33873.5	740	21485.6	740	824.766
	741	83285.7	741	76069.5	741	72046.4	741	75232	741	75678	741	72677.2	741	86308	741	91223.2	741	34440.3	741	21785.8	741	877.345
	742	86590.6	742	79396.1	742	75448.7	742	78783	742	79332.9	742	76366.3	742	89920.4	742	95505.3	742	35113.8	742	22045.5	742	897.05
	743	90137.4	743	83187.7	743	79367.1	743	82660.4	743	82893.2	743	80067.8	743	94077.5	743	99417.7	743	35664.8	743	22210.1	743	948.296
	744	93517.8	744	86866.1	744	83122.2	744	86123.2	744	86707.9	744	83906.4	744	98527.5	744	103504	744	36225.4	744	22505.3	744	1000.24
	745	97160.7	745	90766	745	86988.1	745	89729.1	745	90600	745	87989.9	745	103445	745	107938	745	36956	745	22777.8	745	1022.87
	746	101154	746	94774.4	746	90717.6	746	93698	746	94504	746	92133.7	746	108213	746	112694	746	37576.7	746	22989.7	746	1055.29
	747	104585	747	98610.7	747	94764.7	747	97712.9	747	98611.1	747	96410.5	747	112996	747	117493	747	38215.4	747	23238.8	747	1092.42
	748	108286	748	102781	748	98808.9	748	101695	748	102941	748	100710	748	117797	748	122722	748	38963.7	748	23544.6	748	1115.83
	749	112011	749	107261	749	103067	749	105928	749	107516	749	105034	749	122905	749	127997	749	39626.9	749	23795.7	749	1138.58
	750	116253	750	111942	750	107198	750	110433	750	112841	750	109773	750	128133	750	133311	750	40260	750	24087.3	750	1150.51
	751	120162	751	116647	751	111337	751	115321	751	117973	751	115002	751	133645	751	138606	751	41133.1	751	24295.4	751	1151.3
	752	123726	752	121006	752	115986	752	120048	752	123361	752	119885	752	139047	752	144533	752	41712.2	752	24630.6	752	1176
	753	127642	753	125662	753	120330	753	124534	753	128615	753	125439	753	144797	753	149871	753	42553.3	753	24918.6	753	1162.35
	754	131676	754	130600	754	124829	754	129156	754	134064	754	130963	754	150685	754	156263	754	43426.5	754	25221.5	754	1192.08
	755	135367	755	134888	755	129538	755	134070	755	139025	755	136150	755	157371	755	162748	755	44362.6	755	25408	755	1191.38
	756	139340	756	139627	756	134179	756	138814	756	144287	756	141852	756	163674	756	168656	756	45098.4	756	25737	756	1192.48
	757	143379	757	143702	757	139294	757	144169	757	149402	757	147622	757	169930	757	174408	757	45737.8	757	25850.7	757	1180.99
	758	147764	758	147966	758	143658	758	148927	758	154607	758	153352	758	176147	758	180590	758	46525.3	758	26157.7	758	1209.6
	759	151692	759	152706	759	148452	759	153705	759	160187	759	159313	759	182652	759	186620	759	47328.4	759	26386.8	759	1201.84
	760	156108	760	156998	760	153246	760	158675	760	165610	760	165430	760	189925	760	193253	760	48172.9	760	26713.2	760	1195.85
	761	159968	761	161076	761	158385	761	163820	761	171660	761	171386	761	196683	761	199367	761	48924.1	761	26934.4	761	1212.37
	762	163922	762	165028	762	163308	762	168679	762	177237	762	176796	762	203620	762	205226	762	49760.3	762	27148.2	762	1210.91
	763	168263	763	169347	763	168196	763	173818	763	182356	763	182253	763	210540	763	211034	763	50726.5	763	27436.9	763	1160.23
	764	172069	764	173550	764	172351	764	178680	764	188049	764	188272	764	217273	764	217362	764	51417	764	27488.9	764	1125.15
	765	176043	765	178013	765	176992	765	183490	765	193318	765	193900	765	224385	765	223720	765	52182.2	765	27842.4	765	1143.23
	766	180098	766	182184	766	181152	766	188160	766	198887	766	199954	766	230922	766	230379	766	52981.7	766	28057	766	1126.37
	767	183113	767	186361	767	185470	767	192774	767	204947	767	205819	767	237956	767	237203	767	53697.6	767	28338.5	767	1126.43
	768	186732	768	190983	768	189758	768	197565	768	210805	768	211623	768	244438	768	243939	768	54496.8	768	28495.1	768	1106.7
	769	190162	769	195051	769	194067	769	202410	769	216516	769	217190	769	251783	769	250445	769	55330.4	769	28859.4	769	1095.72
	770	193053	770	199081	770	198244	770	207324	770	222396	770	223343	770	259304	770	257653	770	56163.5	770	29036.2	770	1052.12
	771	195052	771	203007	771	202354	771	212250	771	227847	771	229438	771	266900	771	264108	771	56968.2	771	29291.6	771	1019.93
[truncated: 79 more rows]

[truncated: 5 more sheets: Supplementary Fig. S12, Supplementary Fig. S13, Supplementary Fig. S14, Supplementary Fig. S15, Supplementary Fig. S16]
